# Supplementary material for: ﻿The taxonomy of Cyrtodactylusconsobrinus (Peters, 1871) (Squamata, Gekkonidae) and the description of a new species from the Thai-Malay Peninsula
Source: Zookeys. 2025 Jun 12;1241:105–37. doi: 10.3897/zookeys.1241.149552 (PMC12179647; doi:10.3897/zookeys.1241.149552)
Supplement: XML Treatment for Cyrtodactylus peninsularis [file zookeys.1241.149552-treatment1.xml]

<!DOCTYPE tp:taxon-treatment
  PUBLIC "-//TaxonX//DTD Taxonomic Treatment Publishing DTD v0 20100105//EN" "tax-treatment-NSO.dtd">
<tp:taxon-treatment xmlns:tp="http://www.plazi.org/taxpub"><tp:treatment-meta><kwd-group><label>Taxon classification</label><kwd>
                <named-content content-type="kingdom">Animalia</named-content>
              </kwd><kwd>
                <named-content content-type="order">Squamata</named-content>
              </kwd><kwd>
                <named-content content-type="family">Gekkonidae</named-content>
              </kwd></kwd-group><mixed-citation publication-type="journal"><person-group><name><surname>Grismer</surname><given-names>L. Lee</given-names></name><name><surname>Kaatz</surname><given-names>Amanda</given-names></name><name><surname>Grismer</surname><given-names>Jesse L.</given-names></name><name><surname>Nguyen</surname><given-names>Eddie</given-names></name><name><surname>Grergory</surname><given-names>Jeren J.</given-names></name><name><surname>Wood Jr.</surname><given-names>Perry L.</given-names></name><name><surname>Murdoch</surname><given-names>Matthew L.</given-names></name><name><surname>Anuar</surname><given-names>Shahrul</given-names></name><name><surname>Onn</surname><given-names>Chan Kin</given-names></name><name><surname>Muin</surname><given-names>Muhamad A.</given-names></name><name><surname>Pawangkhanant</surname><given-names>Parinya</given-names></name><name><surname>Suwannapoom</surname><given-names>Chatmongkon</given-names></name><name><surname>Poyarkov</surname><given-names>Nikolay A.</given-names></name><name><surname>Quah</surname><given-names>Evan S. H.</given-names></name></person-group><article-title>﻿The taxonomy of <italic><tp:taxon-name><tp:taxon-name-part taxon-name-part-type="genus" reg="Cyrtodactylus">Cyrtodactylus</tp:taxon-name-part><tp:taxon-name-part taxon-name-part-type="species" reg="consobrinus">consobrinus</tp:taxon-name-part></tp:taxon-name></italic> (Peters, 1871) (<tp:taxon-name><tp:taxon-name-part taxon-name-part-type="order">Squamata</tp:taxon-name-part></tp:taxon-name>, <tp:taxon-name><tp:taxon-name-part taxon-name-part-type="family">Gekkonidae</tp:taxon-name-part></tp:taxon-name>) and the description of a new species from the Thai-Malay Peninsula</article-title><source>Zookeys</source><day>12</day><month>06</month><year>2025</year><volume>1241</volume><fpage>105</fpage><lpage>137</lpage><pub-id pub-id-type="doi">10.3897/zookeys.1241.149552</pub-id></mixed-citation></tp:treatment-meta><tp:nomenclature><label>﻿</label><tp:taxon-name>
              <object-id xmlns:xlink="http://www.w3.org/1999/xlink" content-type="arpha" xlink:type="simple">1F122185-B6AF-54EF-B000-ACD2B20EC3D7</object-id>
              <tp:taxon-name-part taxon-name-part-type="genus" reg="Cyrtodactylus">Cyrtodactylus</tp:taxon-name-part>
              <tp:taxon-name-part taxon-name-part-type="species" reg="peninsularis">peninsularis</tp:taxon-name-part>
              <object-id xmlns:xlink="http://www.w3.org/1999/xlink" content-type="zoobank" xlink:type="simple">https://zoobank.org/AEE782A0-E37B-4815-88E0-9768947965EA</object-id>
            </tp:taxon-name><tp:taxon-status xmlns:xlink="http://www.w3.org/1999/xlink" xlink:type="simple">sp. nov.</tp:taxon-status><xref ref-type="fig" rid="F7">Figs 7</xref><xref ref-type="fig" rid="F8">, 8</xref><xref ref-type="fig" rid="F9">, 9</xref><tp:nomenclature-citation-list><tp:nomenclature-citation><tp:taxon-name>
                  <tp:taxon-name-part taxon-name-part-type="genus" reg="Gymnodactylus">Gymnodactylus</tp:taxon-name-part>
                  <tp:taxon-name-part taxon-name-part-type="species" reg="consobrinus">consobrinus</tp:taxon-name-part>
                </tp:taxon-name><comment>— <xref ref-type="bibr" rid="B5">Boulenger 1912</xref>: 37 (part); <xref ref-type="bibr" rid="B73">Smith 1930</xref>: 13 (part); <xref ref-type="bibr" rid="B6">Bourret 2009</xref>: 123 (part).</comment></tp:nomenclature-citation><tp:nomenclature-citation><tp:taxon-name>
                  <tp:taxon-name-part taxon-name-part-type="genus" reg="Cyrtodactylus">Cyrtodactylus</tp:taxon-name-part>
                  <tp:taxon-name-part taxon-name-part-type="species" reg="consobrinus">consobrinus</tp:taxon-name-part>
                </tp:taxon-name><comment>— <xref ref-type="bibr" rid="B29">Grandison 1972</xref>: 81 (part); <xref ref-type="bibr" rid="B25">Dring 1979</xref>: 181 (part); <xref ref-type="bibr" rid="B24">Denzer and Manthey 1991</xref>: 314 (part); <xref ref-type="bibr" rid="B48">Kluge 2001</xref>: 8 (part); <xref ref-type="bibr" rid="B16">Cox et al. 1998</xref>: 88 (part); <xref ref-type="bibr" rid="B13">Chan-ard et al. 1999</xref>: 1058, 1064–65 (part), 2015: 49, 51 (part); <xref ref-type="bibr" rid="B30">Grismer 2008</xref>: 30 (part), 2011: 386 (part); <xref ref-type="bibr" rid="B69">Rösler 2016</xref>: 12 (part); <xref ref-type="bibr" rid="B33">Grismer and Quah 2019</xref>: 233; <xref ref-type="bibr" rid="B75">Sumarli et al. 2015</xref>: 5, 19 (part); <xref ref-type="bibr" rid="B41">Hong et al. 2021</xref>:799, 800 &amp; 807; <xref ref-type="bibr" rid="B63">Quah et al. 2021</xref>:241 &amp; 246; <xref ref-type="bibr" rid="B20">Davis et al. 2023</xref>: 3 (part); <xref ref-type="bibr" rid="B61">Poyarkov et al. 2023</xref>: 299, 301 (part).</comment></tp:nomenclature-citation><tp:nomenclature-citation><tp:taxon-name>
                  <tp:taxon-name-part taxon-name-part-type="genus" reg="Cyrtodactylus">Cyrtodactylus</tp:taxon-name-part>
                  <tp:taxon-name-part taxon-name-part-type="species" reg="consubrinus">consubrinus</tp:taxon-name-part>
                </tp:taxon-name><comment>— <xref ref-type="bibr" rid="B52">Manthey and Grossmann 1997</xref>: 221 (part; unjustified subsequent spelling).</comment></tp:nomenclature-citation><tp:nomenclature-citation><tp:taxon-name>
                  <tp:taxon-name-part taxon-name-part-type="genus" reg="Cyrtodactylus">Cyrtodactylus</tp:taxon-name-part>
                  <tp:taxon-name-part taxon-name-part-type="uncertainty-rank">cf.</tp:taxon-name-part>
                  <tp:taxon-name-part taxon-name-part-type="species" reg="consobrinus">consobrinus</tp:taxon-name-part>
                </tp:taxon-name><comment>— <xref ref-type="bibr" rid="B26">Figueroa et al. 2023</xref>: 100.</comment></tp:nomenclature-citation><tp:nomenclature-citation><tp:taxon-name><tp:taxon-name-part taxon-name-part-type="genus" reg="Cyrtodactylus">Cyrtodactylus</tp:taxon-name-part> (<tp:taxon-name-part taxon-name-part-type="subgenus" reg="Cyrtodactylus">Cyrtodactylus</tp:taxon-name-part>) <tp:taxon-name-part taxon-name-part-type="species" reg="consobrinus">consobrinus</tp:taxon-name-part></tp:taxon-name><comment>— <xref ref-type="bibr" rid="B68">Rösler 2000</xref>: 65 (part).</comment></tp:nomenclature-citation></tp:nomenclature-citation-list></tp:nomenclature><tp:treatment-sec sec-type="type material" id="SECID0E4TAK"><title>Type material.</title><p><bold><italic>Holotype</italic></bold> • Adult male (LSUHC 10202) collected from the base of Gunung Belumut, Johor State, Peninsular Malaysia (<named-content xmlns:xlink="http://www.w3.org/1999/xlink" content-type="dwc:verbatimCoordinates" xlink:type="simple"><named-content content-type="geo-json" specific-use="{&#34;type&#34;:&#34;Point&#34;,&#34;coordinates&#34;:[103.526119,2.065817]}" id="NCID0ELUAK" xlink:type="simple">2.065817°N, 103.526119°E</named-content></named-content> at 245 m) on 8 September 2009 by Evan S. H. Quah, Perry L. Wood, Jr., Jesse L. Grismer, L. Lee Grismer, Shahrul Anuar, and Mohamed A. Muin. <bold><italic>Paratypes</italic>.</bold> • Adult females: LSUHC 9333 northwestern lineage collected from Sungai Sedim, Kedah State, Peninsular Malaysia (<named-content xmlns:xlink="http://www.w3.org/1999/xlink" content-type="dwc:verbatimCoordinates" xlink:type="simple"><named-content content-type="geo-json" specific-use="{&#34;type&#34;:&#34;Point&#34;,&#34;coordinates&#34;:[100.779803,5.414063]}" id="NCID0EXUAK" xlink:type="simple">5.414063°N, 100.779803°E</named-content></named-content> at 129 m) on 16 March 2009; LSUHC 10048 northeastern lineage collected from Hutan Lipur Sekayu, Terengganu State, Peninsular Malaysia (<named-content xmlns:xlink="http://www.w3.org/1999/xlink" content-type="dwc:verbatimCoordinates" xlink:type="simple"><named-content content-type="geo-json" specific-use="{&#34;type&#34;:&#34;Point&#34;,&#34;coordinates&#34;:[102.934645,4.980644]}" id="NCID0E6UAK" xlink:type="simple">4.980644°N, 102.934645°E</named-content></named-content> at 441 m) on 27 March 2009; LSUHC 11136–37 north-central lineage collected from Gunung Stong, Kelantan State, Peninsular Malaysia (<named-content xmlns:xlink="http://www.w3.org/1999/xlink" content-type="dwc:verbatimCoordinates" xlink:type="simple"><named-content content-type="geo-json" specific-use="{&#34;type&#34;:&#34;Point&#34;,&#34;coordinates&#34;:[101.964944,5.321880]}" id="NCID0EHVAK" xlink:type="simple">5.321880°N, 101.964944°E</named-content></named-content> at 703 m) on 27 June 2009; LSUHC 11152 north-central lineage collected from Hutan Lipur Jelawang, Kelantan State, Peninsular Malaysia (<named-content xmlns:xlink="http://www.w3.org/1999/xlink" content-type="dwc:verbatimCoordinates" xlink:type="simple"><named-content content-type="geo-json" specific-use="{&#34;type&#34;:&#34;Point&#34;,&#34;coordinates&#34;:[101.969544,5.340351]}" id="NCID0EPVAK" xlink:type="simple">5.340351°N, 101.969544°E</named-content></named-content> at 699 m) on 27 June 2009; LSUHC 11979 northeastern lineage collected from Sungai Bubu, Terengganu State, Peninsular Malaysia (<named-content xmlns:xlink="http://www.w3.org/1999/xlink" content-type="dwc:verbatimCoordinates" xlink:type="simple"><named-content content-type="geo-json" specific-use="{&#34;type&#34;:&#34;Point&#34;,&#34;coordinates&#34;:[102.952963,5.012026]}" id="NCID0EXVAK" xlink:type="simple">5.0120261°N, 102.952963°E</named-content></named-content> at 77 m) on 1 September 2009; and LSUHC 12386 eastern lineage collected from Hutan Lipur Chemerong, Terengganu State, Peninsular Malaysia (<named-content xmlns:xlink="http://www.w3.org/1999/xlink" content-type="dwc:verbatimCoordinates" xlink:type="simple"><named-content content-type="geo-json" specific-use="{&#34;type&#34;:&#34;Point&#34;,&#34;coordinates&#34;:[103.001320,4.660664]}" id="NCID0E6VAK" xlink:type="simple">4.660664°N, 103.001320°E</named-content></named-content> at 129 m) on 17 August 2009. Adult males: LSUHC 10230 southern lineage collected from the base of Gunung Belumut, Johor State, Peninsular Malaysia (<named-content xmlns:xlink="http://www.w3.org/1999/xlink" content-type="dwc:verbatimCoordinates" xlink:type="simple"><named-content content-type="geo-json" specific-use="{&#34;type&#34;:&#34;Point&#34;,&#34;coordinates&#34;:[103.530185,2.045596]}" id="NCID0EHWAK" xlink:type="simple">2.045596°N, 103.530185°E</named-content></named-content> at 244 m) on 9 September 2009 by Evan S. H. Quah, Perry L. Wood, Jr., Jesse L. Grismer, L. Lee Grismer, Shahrul Anuar, and Mohamed A. Muin; and LSUHC 11267 northwestern lineage collected from trail 2, Sungai Enam, Belum, Perak State, Peninsular Malaysia (<named-content xmlns:xlink="http://www.w3.org/1999/xlink" content-type="dwc:verbatimCoordinates" xlink:type="simple"><named-content content-type="geo-json" specific-use="{&#34;type&#34;:&#34;Point&#34;,&#34;coordinates&#34;:[101.289610,5.467680]}" id="NCID0EPWAK" xlink:type="simple">5.46768°N,101.28961°E</named-content></named-content> on 6 October 2009.</p></tp:treatment-sec><tp:treatment-sec sec-type="Additional specimens examine" id="SECID0EUWAK"><title>Additional specimens examine</title><p><bold>(<italic>n</italic> = 52).</bold> See Suppl. material <xref ref-type="supplementary-material" rid="S5">5</xref>.</p></tp:treatment-sec><tp:treatment-sec sec-type="diagnosis" id="SECID0EDXAK"><title>Diagnosis based on type series.</title><p><italic><tp:taxon-name><tp:taxon-name-part taxon-name-part-type="genus" reg="Cyrtodactylus">Cyrtodactylus</tp:taxon-name-part><tp:taxon-name-part taxon-name-part-type="species" reg="peninsularis">peninsularis</tp:taxon-name-part></tp:taxon-name></italic> sp. nov. can be separated from all other species of the <italic><tp:taxon-name><tp:taxon-name-part taxon-name-part-type="genus" reg="Cyrtodactylus"/><tp:taxon-name-part taxon-name-part-type="species" reg="malayanus">malayanus</tp:taxon-name-part></tp:taxon-name></italic> group by the combination of having a maximum <abbrev xmlns:xlink="http://www.w3.org/1999/xlink" xlink:title="snout-vent length" id="ABBRID0E5XAK" xlink:type="simple">SVL</abbrev> of 128.7 mm (female); 8–10 supralabials; 10–12 infralabials; 25–30 paravertebral tubercles; 15–20 rows of longitudinally arranged tubercles; 40–62 longitudinal rows of ventrals; 243–299 transverse rows of ventrals; 7–9 expanded subdigital lamellae on the fourth toe; 13–16 unmodified subdigital lamellae on the fourth toe; 21–25 total subdigital lamellae on the fourth toe; 21–25 total number of enlarged femorals; 2–9 total number of femoral pores in males, no femoral pores in females; 10–12 enlarged precloacals; nine or ten precloacal pores in males (<italic>n</italic> = 3), precloacal pores in some females (three of seven); two or three rows of large post-precloacals; two postcloacal tubercles (spines) on each side; dorsal pattern extremely variable, dark dorsal bands very wide reducing the pale dorsal interspaces to 2–4 thin lines; seven or eight dark and pale caudal bands (<italic>n</italic> = 3); large moderately keeled body tubercles; caudal tubercles extend beyond base of tail; subcaudals transversely expanded but not extending high up onto side of tail; enlarged distal femorals and enlarged precloacals not contiguous; no enlarged proximal femorals; top of head overlain with reticulating white network of thin lines; dark caudal bands wider than pale caudal bands; dark markings usually within pale caudal bands in adults (Tables <xref ref-type="table" rid="T7">7</xref>, <xref ref-type="table" rid="T8">8</xref>, Figs <xref ref-type="fig" rid="F5">5</xref>, <xref ref-type="fig" rid="F6">6</xref>, Suppl. material <xref ref-type="supplementary-material" rid="S2">2</xref>).</p><table-wrap id="T7" position="float" orientation="portrait"><label>Table 7.</label><caption><p>Meristic and raw morphometric characters of the type series of <italic><tp:taxon-name><tp:taxon-name-part taxon-name-part-type="genus" reg="Cyrtodactylus">Cyrtodactylus</tp:taxon-name-part><tp:taxon-name-part taxon-name-part-type="species" reg="peninsularis">peninsularis</tp:taxon-name-part></tp:taxon-name></italic> sp. nov. <abbrev xmlns:xlink="http://www.w3.org/1999/xlink" xlink:title="data unavailable" id="ABBRID0EOZAK" xlink:type="simple">na</abbrev> = data unavailable, R = regenerated.</p></caption><table id="TID0EQSCK" rules="all"><tbody><tr><th rowspan="1" colspan="1">Catalog number</th><th rowspan="1" colspan="1">LSUHC 10202</th><th rowspan="1" colspan="1">LSUHC 09633</th><th rowspan="1" colspan="1">LSUHC 10048</th><th rowspan="1" colspan="1">LSUHC 10230</th><th rowspan="1" colspan="1">LSUHC 11136</th><th rowspan="1" colspan="1">LSUHC 11137</th><th rowspan="1" colspan="1">LSUHC 11152</th><th rowspan="1" colspan="1">LSUHC 11267</th><th rowspan="1" colspan="1">LSUHC 11979</th><th rowspan="1" colspan="1">LSUHC 12386</th></tr><tr><th rowspan="1" colspan="1"/><th rowspan="1" colspan="1">holotype</th><th rowspan="1" colspan="1">paratype</th><th rowspan="1" colspan="1">paratype</th><th rowspan="1" colspan="1">paratype</th><th rowspan="1" colspan="1">paratype</th><th rowspan="1" colspan="1">paratype</th><th rowspan="1" colspan="1">paratype</th><th rowspan="1" colspan="1">paratype</th><th rowspan="1" colspan="1">paratype</th><th rowspan="1" colspan="1">paratype</th></tr><tr><td rowspan="1" colspan="1">sex</td><td rowspan="1" colspan="1">M</td><td rowspan="1" colspan="1">F</td><td rowspan="1" colspan="1">F</td><td rowspan="1" colspan="1">M</td><td rowspan="1" colspan="1">F</td><td rowspan="1" colspan="1">F</td><td rowspan="1" colspan="1">F</td><td rowspan="1" colspan="1">M</td><td rowspan="1" colspan="1">F</td><td rowspan="1" colspan="1">F</td></tr><tr><td rowspan="1" colspan="11">
                      <bold>Meristic characters</bold>
                    </td></tr><tr><td rowspan="1" colspan="1">supralabials (<abbrev xmlns:xlink="http://www.w3.org/1999/xlink" xlink:title="southern lineage" id="ABBRID0EI4AK" xlink:type="simple">SL</abbrev>)</td><td rowspan="1" colspan="1">9</td><td rowspan="1" colspan="1">8</td><td rowspan="1" colspan="1">8</td><td rowspan="1" colspan="1">8</td><td rowspan="1" colspan="1">9</td><td rowspan="1" colspan="1">10</td><td rowspan="1" colspan="1">9</td><td rowspan="1" colspan="1">9</td><td rowspan="1" colspan="1">9</td><td rowspan="1" colspan="1">10</td></tr><tr><td rowspan="1" colspan="1">infralabials (<abbrev xmlns:xlink="http://www.w3.org/1999/xlink" xlink:title="infralabial scales" id="ABBRID0EP5AK" xlink:type="simple">IL</abbrev>)</td><td rowspan="1" colspan="1">11</td><td rowspan="1" colspan="1">12</td><td rowspan="1" colspan="1">11</td><td rowspan="1" colspan="1">11</td><td rowspan="1" colspan="1">11</td><td rowspan="1" colspan="1">11</td><td rowspan="1" colspan="1">10</td><td rowspan="1" colspan="1">10</td><td rowspan="1" colspan="1">11</td><td rowspan="1" colspan="1">11</td></tr><tr><td rowspan="1" colspan="1">internasals (<abbrev xmlns:xlink="http://www.w3.org/1999/xlink" xlink:title="number of internasal scales" id="ABBRID0EW6AK" xlink:type="simple">INA</abbrev>)</td><td rowspan="1" colspan="1">3</td><td rowspan="1" colspan="1">2</td><td rowspan="1" colspan="1">4</td><td rowspan="1" colspan="1">5</td><td rowspan="1" colspan="1">3</td><td rowspan="1" colspan="1">3</td><td rowspan="1" colspan="1">2</td><td rowspan="1" colspan="1">2</td><td rowspan="1" colspan="1">4</td><td rowspan="1" colspan="1">2</td></tr><tr><td rowspan="1" colspan="1">paravertebral tubercles (<abbrev xmlns:xlink="http://www.w3.org/1999/xlink" xlink:title="the number of paravertebral tubercles" id="ABBRID0E4ABK" xlink:type="simple">PVT</abbrev>)</td><td rowspan="1" colspan="1">30</td><td rowspan="1" colspan="1">30</td><td rowspan="1" colspan="1">28</td><td rowspan="1" colspan="1">29</td><td rowspan="1" colspan="1">25</td><td rowspan="1" colspan="1">25</td><td rowspan="1" colspan="1">25</td><td rowspan="1" colspan="1">29</td><td rowspan="1" colspan="1">29</td><td rowspan="1" colspan="1">29</td></tr><tr><td rowspan="1" colspan="1">longitudinal tubercle rows (<abbrev xmlns:xlink="http://www.w3.org/1999/xlink" xlink:title="longitudinal rows of body tubercles" id="ABBRID0EECBK" xlink:type="simple">LRT</abbrev>)</td><td rowspan="1" colspan="1">16</td><td rowspan="1" colspan="1">17</td><td rowspan="1" colspan="1">18</td><td rowspan="1" colspan="1">20</td><td rowspan="1" colspan="1">16</td><td rowspan="1" colspan="1">16</td><td rowspan="1" colspan="1">15</td><td rowspan="1" colspan="1">19</td><td rowspan="1" colspan="1">17</td><td rowspan="1" colspan="1">17</td></tr><tr><td rowspan="1" colspan="1">longitudinal ventral scale rows (<abbrev xmlns:xlink="http://www.w3.org/1999/xlink" xlink:title="longitudinal rows of ventral scales" id="ABBRID0ELDBK" xlink:type="simple">LVS</abbrev>)</td><td rowspan="1" colspan="1">47</td><td rowspan="1" colspan="1">41</td><td rowspan="1" colspan="1">62</td><td rowspan="1" colspan="1">56</td><td rowspan="1" colspan="1">40</td><td rowspan="1" colspan="1">54</td><td rowspan="1" colspan="1">40</td><td rowspan="1" colspan="1">41</td><td rowspan="1" colspan="1">52</td><td rowspan="1" colspan="1">56</td></tr><tr><td rowspan="1" colspan="1">transverse ventral scale rows (<abbrev xmlns:xlink="http://www.w3.org/1999/xlink" xlink:title="transverse rows of ventral scales" id="ABBRID0ESEBK" xlink:type="simple">TVS</abbrev>)</td><td rowspan="1" colspan="1">252</td><td rowspan="1" colspan="1">265</td><td rowspan="1" colspan="1">281</td><td rowspan="1" colspan="1">251</td><td rowspan="1" colspan="1">279</td><td rowspan="1" colspan="1">279</td><td rowspan="1" colspan="1">274</td><td rowspan="1" colspan="1">269</td><td rowspan="1" colspan="1">243</td><td rowspan="1" colspan="1">299</td></tr><tr><td rowspan="1" colspan="1">total enlarged femoral scales (<abbrev xmlns:xlink="http://www.w3.org/1999/xlink" xlink:title="number of enlarged femoral scales" id="ABBRID0EZFBK" xlink:type="simple">FS</abbrev>)</td><td rowspan="1" colspan="1">12</td><td rowspan="1" colspan="1">12</td><td rowspan="1" colspan="1">12</td><td rowspan="1" colspan="1">13</td><td rowspan="1" colspan="1">10</td><td rowspan="1" colspan="1">12</td><td rowspan="1" colspan="1">
                      <abbrev xmlns:xlink="http://www.w3.org/1999/xlink" xlink:title="data unavailable" id="ABBRID0ETGBK" xlink:type="simple">na</abbrev>
                    </td><td rowspan="1" colspan="1">12</td><td rowspan="1" colspan="1">12</td><td rowspan="1" colspan="1">11</td></tr><tr><td rowspan="1" colspan="1">femoral pores-right</td><td rowspan="1" colspan="1">4</td><td rowspan="1" colspan="1">
                      <abbrev xmlns:xlink="http://www.w3.org/1999/xlink" xlink:title="data unavailable" id="ABBRID0ELHBK" xlink:type="simple">na</abbrev>
                    </td><td rowspan="1" colspan="1">
                      <abbrev xmlns:xlink="http://www.w3.org/1999/xlink" xlink:title="data unavailable" id="ABBRID0ETHBK" xlink:type="simple">na</abbrev>
                    </td><td rowspan="1" colspan="1">5</td><td rowspan="1" colspan="1">
                      <abbrev xmlns:xlink="http://www.w3.org/1999/xlink" xlink:title="data unavailable" id="ABBRID0E5HBK" xlink:type="simple">na</abbrev>
                    </td><td rowspan="1" colspan="1">
                      <abbrev xmlns:xlink="http://www.w3.org/1999/xlink" xlink:title="data unavailable" id="ABBRID0EGIBK" xlink:type="simple">na</abbrev>
                    </td><td rowspan="1" colspan="1">
                      <abbrev xmlns:xlink="http://www.w3.org/1999/xlink" xlink:title="data unavailable" id="ABBRID0EOIBK" xlink:type="simple">na</abbrev>
                    </td><td rowspan="1" colspan="1">2</td><td rowspan="1" colspan="1">
                      <abbrev xmlns:xlink="http://www.w3.org/1999/xlink" xlink:title="data unavailable" id="ABBRID0EZIBK" xlink:type="simple">na</abbrev>
                    </td><td rowspan="1" colspan="1">
                      <abbrev xmlns:xlink="http://www.w3.org/1999/xlink" xlink:title="data unavailable" id="ABBRID0EBJBK" xlink:type="simple">na</abbrev>
                    </td></tr><tr><td rowspan="1" colspan="1">femoral pores-left</td><td rowspan="1" colspan="1">3</td><td rowspan="1" colspan="1">
                      <abbrev xmlns:xlink="http://www.w3.org/1999/xlink" xlink:title="data unavailable" id="ABBRID0EQJBK" xlink:type="simple">na</abbrev>
                    </td><td rowspan="1" colspan="1">
                      <abbrev xmlns:xlink="http://www.w3.org/1999/xlink" xlink:title="data unavailable" id="ABBRID0EYJBK" xlink:type="simple">na</abbrev>
                    </td><td rowspan="1" colspan="1">4</td><td rowspan="1" colspan="1">
                      <abbrev xmlns:xlink="http://www.w3.org/1999/xlink" xlink:title="data unavailable" id="ABBRID0EDKBK" xlink:type="simple">na</abbrev>
                    </td><td rowspan="1" colspan="1">
                      <abbrev xmlns:xlink="http://www.w3.org/1999/xlink" xlink:title="data unavailable" id="ABBRID0ELKBK" xlink:type="simple">na</abbrev>
                    </td><td rowspan="1" colspan="1">
                      <abbrev xmlns:xlink="http://www.w3.org/1999/xlink" xlink:title="data unavailable" id="ABBRID0ETKBK" xlink:type="simple">na</abbrev>
                    </td><td rowspan="1" colspan="1">3</td><td rowspan="1" colspan="1">
                      <abbrev xmlns:xlink="http://www.w3.org/1999/xlink" xlink:title="data unavailable" id="ABBRID0E5KBK" xlink:type="simple">na</abbrev>
                    </td><td rowspan="1" colspan="1">
                      <abbrev xmlns:xlink="http://www.w3.org/1999/xlink" xlink:title="data unavailable" id="ABBRID0EGLBK" xlink:type="simple">na</abbrev>
                    </td></tr><tr><td rowspan="1" colspan="1">total femoral pores (<abbrev xmlns:xlink="http://www.w3.org/1999/xlink" xlink:title="the total number of femoral pores in males" id="ABBRID0EPLBK" xlink:type="simple">FP</abbrev>)</td><td rowspan="1" colspan="1">7</td><td rowspan="1" colspan="1">
                      <abbrev xmlns:xlink="http://www.w3.org/1999/xlink" xlink:title="data unavailable" id="ABBRID0E1LBK" xlink:type="simple">na</abbrev>
                    </td><td rowspan="1" colspan="1">
                      <abbrev xmlns:xlink="http://www.w3.org/1999/xlink" xlink:title="data unavailable" id="ABBRID0ECMBK" xlink:type="simple">na</abbrev>
                    </td><td rowspan="1" colspan="1">9</td><td rowspan="1" colspan="1">
                      <abbrev xmlns:xlink="http://www.w3.org/1999/xlink" xlink:title="data unavailable" id="ABBRID0ENMBK" xlink:type="simple">na</abbrev>
                    </td><td rowspan="1" colspan="1">
                      <abbrev xmlns:xlink="http://www.w3.org/1999/xlink" xlink:title="data unavailable" id="ABBRID0EVMBK" xlink:type="simple">na</abbrev>
                    </td><td rowspan="1" colspan="1">
                      <abbrev xmlns:xlink="http://www.w3.org/1999/xlink" xlink:title="data unavailable" id="ABBRID0E4MBK" xlink:type="simple">na</abbrev>
                    </td><td rowspan="1" colspan="1">5</td><td rowspan="1" colspan="1">
                      <abbrev xmlns:xlink="http://www.w3.org/1999/xlink" xlink:title="data unavailable" id="ABBRID0EINBK" xlink:type="simple">na</abbrev>
                    </td><td rowspan="1" colspan="1">
                      <abbrev xmlns:xlink="http://www.w3.org/1999/xlink" xlink:title="data unavailable" id="ABBRID0EQNBK" xlink:type="simple">na</abbrev>
                    </td></tr><tr><td rowspan="1" colspan="1">enlarged precloacals (<abbrev xmlns:xlink="http://www.w3.org/1999/xlink" xlink:title="The number of enlarged precloacal scales" id="ABBRID0EZNBK" xlink:type="simple">PS</abbrev>)</td><td rowspan="1" colspan="1">12</td><td rowspan="1" colspan="1">10</td><td rowspan="1" colspan="1">11</td><td rowspan="1" colspan="1">12</td><td rowspan="1" colspan="1">12</td><td rowspan="1" colspan="1">12</td><td rowspan="1" colspan="1">10</td><td rowspan="1" colspan="1">11</td><td rowspan="1" colspan="1">10</td><td rowspan="1" colspan="1">11</td></tr><tr><td rowspan="1" colspan="1">precloacal pores (<abbrev xmlns:xlink="http://www.w3.org/1999/xlink" xlink:title="the number of precloacal pores" id="ABBRID0EAPBK" xlink:type="simple">PP</abbrev>)</td><td rowspan="1" colspan="1">9</td><td rowspan="1" colspan="1">
                      <abbrev xmlns:xlink="http://www.w3.org/1999/xlink" xlink:title="data unavailable" id="ABBRID0ELPBK" xlink:type="simple">na</abbrev>
                    </td><td rowspan="1" colspan="1">10</td><td rowspan="1" colspan="1">10</td><td rowspan="1" colspan="1">10</td><td rowspan="1" colspan="1">
                      <abbrev xmlns:xlink="http://www.w3.org/1999/xlink" xlink:title="data unavailable" id="ABBRID0E3PBK" xlink:type="simple">na</abbrev>
                    </td><td rowspan="1" colspan="1">
                      <abbrev xmlns:xlink="http://www.w3.org/1999/xlink" xlink:title="data unavailable" id="ABBRID0EEQBK" xlink:type="simple">na</abbrev>
                    </td><td rowspan="1" colspan="1">9</td><td rowspan="1" colspan="1">
                      <abbrev xmlns:xlink="http://www.w3.org/1999/xlink" xlink:title="data unavailable" id="ABBRID0EPQBK" xlink:type="simple">na</abbrev>
                    </td><td rowspan="1" colspan="1">10</td></tr><tr><td rowspan="1" colspan="1">post-precloacal scales (<abbrev xmlns:xlink="http://www.w3.org/1999/xlink" xlink:title="the number of rows of enlarged post-precloacal scales" id="ABBRID0E2QBK" xlink:type="simple">PPS</abbrev>)</td><td rowspan="1" colspan="1">3</td><td rowspan="1" colspan="1">2</td><td rowspan="1" colspan="1">3</td><td rowspan="1" colspan="1">2</td><td rowspan="1" colspan="1">3</td><td rowspan="1" colspan="1">2</td><td rowspan="1" colspan="1">3</td><td rowspan="1" colspan="1">3</td><td rowspan="1" colspan="1">3</td><td rowspan="1" colspan="1">3</td></tr><tr><td rowspan="1" colspan="1">postcloacal tubercles (CT)</td><td rowspan="1" colspan="1">2</td><td rowspan="1" colspan="1">2</td><td rowspan="1" colspan="1">2</td><td rowspan="1" colspan="1">2</td><td rowspan="1" colspan="1">2</td><td rowspan="1" colspan="1">2</td><td rowspan="1" colspan="1">2</td><td rowspan="1" colspan="1">2</td><td rowspan="1" colspan="1">2</td><td rowspan="1" colspan="1">2</td></tr><tr><td rowspan="1" colspan="1">expanded 4<sup>th</sup> toe lamellae (<abbrev xmlns:xlink="http://www.w3.org/1999/xlink" xlink:title="the number of expanded subdigital lamellae on the fourth toe" id="ABBRID0EGTBK" xlink:type="simple">E4TL</abbrev>)</td><td rowspan="1" colspan="1">7</td><td rowspan="1" colspan="1">8</td><td rowspan="1" colspan="1">9</td><td rowspan="1" colspan="1">8</td><td rowspan="1" colspan="1">8</td><td rowspan="1" colspan="1">9</td><td rowspan="1" colspan="1">9</td><td rowspan="1" colspan="1">8</td><td rowspan="1" colspan="1">8</td><td rowspan="1" colspan="1">8</td></tr><tr><td rowspan="1" colspan="1">unexpanded 4<sup>th</sup> toe lamellae (<abbrev xmlns:xlink="http://www.w3.org/1999/xlink" xlink:title="the number of unexpanded subdigital lamellae on the fourth toe" id="ABBRID0EPUBK" xlink:type="simple">U4TL</abbrev>)</td><td rowspan="1" colspan="1">16</td><td rowspan="1" colspan="1">16</td><td rowspan="1" colspan="1">16</td><td rowspan="1" colspan="1">16</td><td rowspan="1" colspan="1">16</td><td rowspan="1" colspan="1">14</td><td rowspan="1" colspan="1">16</td><td rowspan="1" colspan="1">13</td><td rowspan="1" colspan="1">14</td><td rowspan="1" colspan="1">16</td></tr><tr><td rowspan="1" colspan="1">total 4<sup>th</sup> toe lamellae (T4TL)</td><td rowspan="1" colspan="1">23</td><td rowspan="1" colspan="1">24</td><td rowspan="1" colspan="1">25</td><td rowspan="1" colspan="1">24</td><td rowspan="1" colspan="1">24</td><td rowspan="1" colspan="1">23</td><td rowspan="1" colspan="1">25</td><td rowspan="1" colspan="1">21</td><td rowspan="1" colspan="1">22</td><td rowspan="1" colspan="1">24</td></tr><tr><td rowspan="1" colspan="1">dark body bands (<abbrev xmlns:xlink="http://www.w3.org/1999/xlink" xlink:title="body bands" id="ABBRID0E2WBK" xlink:type="simple">BB</abbrev>)</td><td rowspan="1" colspan="1">3</td><td rowspan="1" colspan="1">2</td><td rowspan="1" colspan="1">3</td><td rowspan="1" colspan="1">4</td><td rowspan="1" colspan="1">3</td><td rowspan="1" colspan="1">3</td><td rowspan="1" colspan="1">3</td><td rowspan="1" colspan="1">2</td><td rowspan="1" colspan="1">3</td><td rowspan="1" colspan="1">2</td></tr><tr><td rowspan="1" colspan="1">dark colored caudal bands (<abbrev xmlns:xlink="http://www.w3.org/1999/xlink" xlink:title="number of dark-colored" id="ABBRID0ECYBK" xlink:type="simple">DCB</abbrev>)</td><td rowspan="1" colspan="1">7</td><td rowspan="1" colspan="1">6R</td><td rowspan="1" colspan="1">
                      <abbrev xmlns:xlink="http://www.w3.org/1999/xlink" xlink:title="data unavailable" id="ABBRID0EQYBK" xlink:type="simple">na</abbrev>
                    </td><td rowspan="1" colspan="1">B</td><td rowspan="1" colspan="1">8</td><td rowspan="1" colspan="1">R</td><td rowspan="1" colspan="1">8</td><td rowspan="1" colspan="1">
                      <abbrev xmlns:xlink="http://www.w3.org/1999/xlink" xlink:title="data unavailable" id="ABBRID0EEZBK" xlink:type="simple">na</abbrev>
                    </td><td rowspan="1" colspan="1">B</td><td rowspan="1" colspan="1">B</td></tr><tr><td rowspan="1" colspan="1">pale colored body bands (<abbrev xmlns:xlink="http://www.w3.org/1999/xlink" xlink:title="the number of pale-colored caudal bands" id="ABBRID0ETZBK" xlink:type="simple">LCB</abbrev>)</td><td rowspan="1" colspan="1">7</td><td rowspan="1" colspan="1">5R</td><td rowspan="1" colspan="1">
                      <abbrev xmlns:xlink="http://www.w3.org/1999/xlink" xlink:title="data unavailable" id="ABBRID0EB1BK" xlink:type="simple">na</abbrev>
                    </td><td rowspan="1" colspan="1">B</td><td rowspan="1" colspan="1">7</td><td rowspan="1" colspan="1">R</td><td rowspan="1" colspan="1">8</td><td rowspan="1" colspan="1">
                      <abbrev xmlns:xlink="http://www.w3.org/1999/xlink" xlink:title="data unavailable" id="ABBRID0EV1BK" xlink:type="simple">na</abbrev>
                    </td><td rowspan="1" colspan="1">B</td><td rowspan="1" colspan="1">B</td></tr><tr><td rowspan="1" colspan="11">
                      <bold>Morphometric characters (mm)</bold>
                    </td></tr><tr><td rowspan="1" colspan="1">snout-vent length (<abbrev xmlns:xlink="http://www.w3.org/1999/xlink" xlink:title="snout-vent length" id="ABBRID0EL2BK" xlink:type="simple">SVL</abbrev>)</td><td rowspan="1" colspan="1">113.10</td><td rowspan="1" colspan="1">121.1</td><td rowspan="1" colspan="1">115.6</td><td rowspan="1" colspan="1">112.4</td><td rowspan="1" colspan="1">121.9</td><td rowspan="1" colspan="1">128.7</td><td rowspan="1" colspan="1">126.2</td><td rowspan="1" colspan="1">125.0</td><td rowspan="1" colspan="1">122.6</td><td rowspan="1" colspan="1">112.0</td></tr><tr><td rowspan="1" colspan="1">tail length (<abbrev xmlns:xlink="http://www.w3.org/1999/xlink" xlink:title="tail length" id="ABBRID0ES3BK" xlink:type="simple">TL</abbrev>)</td><td rowspan="1" colspan="1">136.8</td><td rowspan="1" colspan="1">136.7</td><td rowspan="1" colspan="1">120.0</td><td rowspan="1" colspan="1">131.0R</td><td rowspan="1" colspan="1">132.45</td><td rowspan="1" colspan="1">108.8</td><td rowspan="1" colspan="1">139.9</td><td rowspan="1" colspan="1">118.1R</td><td rowspan="1" colspan="1">116.8R</td><td rowspan="1" colspan="1">86.6R</td></tr><tr><td rowspan="1" colspan="1">tail width (<abbrev xmlns:xlink="http://www.w3.org/1999/xlink" xlink:title="tail width" id="ABBRID0EZ4BK" xlink:type="simple">TW</abbrev>)</td><td rowspan="1" colspan="1">8.6</td><td rowspan="1" colspan="1">7.7</td><td rowspan="1" colspan="1">10.0</td><td rowspan="1" colspan="1">8.3</td><td rowspan="1" colspan="1">7.6</td><td rowspan="1" colspan="1">9.4</td><td rowspan="1" colspan="1">8.3</td><td rowspan="1" colspan="1">8.9</td><td rowspan="1" colspan="1">8.1</td><td rowspan="1" colspan="1">8.5</td></tr><tr><td rowspan="1" colspan="1">brachial length (<abbrev xmlns:xlink="http://www.w3.org/1999/xlink" xlink:title="brachial length" id="ABBRID0EA6BK" xlink:type="simple">BracL</abbrev>)</td><td rowspan="1" colspan="1">19.0</td><td rowspan="1" colspan="1">19.9</td><td rowspan="1" colspan="1">19.6</td><td rowspan="1" colspan="1">19.2</td><td rowspan="1" colspan="1">21.2</td><td rowspan="1" colspan="1">19.8</td><td rowspan="1" colspan="1">21.0</td><td rowspan="1" colspan="1">21.0</td><td rowspan="1" colspan="1">18.2</td><td rowspan="1" colspan="1">18.2</td></tr><tr><td rowspan="1" colspan="1">forearm length (<abbrev xmlns:xlink="http://www.w3.org/1999/xlink" xlink:title="forearm length" id="ABBRID0EHACK" xlink:type="simple">ForeL</abbrev>)</td><td rowspan="1" colspan="1">17.6</td><td rowspan="1" colspan="1">18.8</td><td rowspan="1" colspan="1">18.0</td><td rowspan="1" colspan="1">18.2</td><td rowspan="1" colspan="1">20.0</td><td rowspan="1" colspan="1">19.2</td><td rowspan="1" colspan="1">20.4</td><td rowspan="1" colspan="1">17.34</td><td rowspan="1" colspan="1">17.9</td><td rowspan="1" colspan="1">18.8</td></tr><tr><td rowspan="1" colspan="1">femoral length (<abbrev xmlns:xlink="http://www.w3.org/1999/xlink" xlink:title="femoral (thigh) length" id="ABBRID0EOBCK" xlink:type="simple">FemL</abbrev>)</td><td rowspan="1" colspan="1">22.7</td><td rowspan="1" colspan="1">23.0</td><td rowspan="1" colspan="1">22.1</td><td rowspan="1" colspan="1">23.1</td><td rowspan="1" colspan="1">25.7</td><td rowspan="1" colspan="1">25.2</td><td rowspan="1" colspan="1">24.8</td><td rowspan="1" colspan="1">23.1</td><td rowspan="1" colspan="1">22.8</td><td rowspan="1" colspan="1">20.7</td></tr><tr><td rowspan="1" colspan="1">tibia length (<abbrev xmlns:xlink="http://www.w3.org/1999/xlink" xlink:title="tibia length" id="ABBRID0EVCCK" xlink:type="simple">TibL</abbrev>)</td><td rowspan="1" colspan="1">20.2</td><td rowspan="1" colspan="1">19.3</td><td rowspan="1" colspan="1">20.9</td><td rowspan="1" colspan="1">19.4</td><td rowspan="1" colspan="1">20.6</td><td rowspan="1" colspan="1">22.2</td><td rowspan="1" colspan="1">21.8</td><td rowspan="1" colspan="1">18.9</td><td rowspan="1" colspan="1">20.2</td><td rowspan="1" colspan="1">19.7</td></tr><tr><td rowspan="1" colspan="1">axilla-groin length (<abbrev xmlns:xlink="http://www.w3.org/1999/xlink" xlink:title="axilla to groin length" id="ABBRID0E3DCK" xlink:type="simple">AG</abbrev>)</td><td rowspan="1" colspan="1">52.6</td><td rowspan="1" colspan="1">54.2</td><td rowspan="1" colspan="1">49.7</td><td rowspan="1" colspan="1">54.6</td><td rowspan="1" colspan="1">53.2</td><td rowspan="1" colspan="1">58.9</td><td rowspan="1" colspan="1">54.8</td><td rowspan="1" colspan="1">58.2</td><td rowspan="1" colspan="1">51.7</td><td rowspan="1" colspan="1">52.4</td></tr><tr><td rowspan="1" colspan="1">head length (<abbrev xmlns:xlink="http://www.w3.org/1999/xlink" xlink:title="head length" id="ABBRID0EDFCK" xlink:type="simple">HL</abbrev>)</td><td rowspan="1" colspan="1">33.1</td><td rowspan="1" colspan="1">35.4</td><td rowspan="1" colspan="1">32.7</td><td rowspan="1" colspan="1">33.1</td><td rowspan="1" colspan="1">33.8</td><td rowspan="1" colspan="1">35.6</td><td rowspan="1" colspan="1">35.1</td><td rowspan="1" colspan="1">35.4</td><td rowspan="1" colspan="1">34.5</td><td rowspan="1" colspan="1">31.8</td></tr><tr><td rowspan="1" colspan="1">head width (<abbrev xmlns:xlink="http://www.w3.org/1999/xlink" xlink:title="head width" id="ABBRID0EKGCK" xlink:type="simple">HW</abbrev>)</td><td rowspan="1" colspan="1">20.4</td><td rowspan="1" colspan="1">21.9</td><td rowspan="1" colspan="1">21.7</td><td rowspan="1" colspan="1">21.7</td><td rowspan="1" colspan="1">22.6</td><td rowspan="1" colspan="1">24.8</td><td rowspan="1" colspan="1">23.6</td><td rowspan="1" colspan="1">24.5</td><td rowspan="1" colspan="1">22.7</td><td rowspan="1" colspan="1">20.4</td></tr><tr><td rowspan="1" colspan="1">head depth (<abbrev xmlns:xlink="http://www.w3.org/1999/xlink" xlink:title="head depth" id="ABBRID0ERHCK" xlink:type="simple">HD</abbrev>)</td><td rowspan="1" colspan="1">12.3</td><td rowspan="1" colspan="1">12.1</td><td rowspan="1" colspan="1">12.0</td><td rowspan="1" colspan="1">12.8</td><td rowspan="1" colspan="1">13.5</td><td rowspan="1" colspan="1">13.9</td><td rowspan="1" colspan="1">13.7</td><td rowspan="1" colspan="1">13.9</td><td rowspan="1" colspan="1">12.2</td><td rowspan="1" colspan="1">11.8</td></tr><tr><td rowspan="1" colspan="1">eye diameter (<abbrev xmlns:xlink="http://www.w3.org/1999/xlink" xlink:title="eye diameter" id="ABBRID0EYICK" xlink:type="simple">ED</abbrev>)</td><td rowspan="1" colspan="1">7.0</td><td rowspan="1" colspan="1">7.4</td><td rowspan="1" colspan="1">6.9</td><td rowspan="1" colspan="1">7.0</td><td rowspan="1" colspan="1">7.3</td><td rowspan="1" colspan="1">8.1</td><td rowspan="1" colspan="1">7.5</td><td rowspan="1" colspan="1">7.1</td><td rowspan="1" colspan="1">7.3</td><td rowspan="1" colspan="1">7.0</td></tr><tr><td rowspan="1" colspan="1">eye to ear distance (<abbrev xmlns:xlink="http://www.w3.org/1999/xlink" xlink:title="eye to ear distance" id="ABBRID0E6JCK" xlink:type="simple">EE</abbrev>)</td><td rowspan="1" colspan="1">7.4</td><td rowspan="1" colspan="1">8.9</td><td rowspan="1" colspan="1">9.1</td><td rowspan="1" colspan="1">8.8</td><td rowspan="1" colspan="1">9.3</td><td rowspan="1" colspan="1">7.5</td><td rowspan="1" colspan="1">10.5</td><td rowspan="1" colspan="1">9.1</td><td rowspan="1" colspan="1">9.4</td><td rowspan="1" colspan="1">8.2</td></tr><tr><td rowspan="1" colspan="1">snout length (<abbrev xmlns:xlink="http://www.w3.org/1999/xlink" xlink:title="snout length" id="ABBRID0EGLCK" xlink:type="simple">SN</abbrev>)</td><td rowspan="1" colspan="1">12.7</td><td rowspan="1" colspan="1">13.4</td><td rowspan="1" colspan="1">12.9</td><td rowspan="1" colspan="1">12.4</td><td rowspan="1" colspan="1">13.7</td><td rowspan="1" colspan="1">14.6</td><td rowspan="1" colspan="1">14.5</td><td rowspan="1" colspan="1">13.7</td><td rowspan="1" colspan="1">13.8</td><td rowspan="1" colspan="1">12.3</td></tr><tr><td rowspan="1" colspan="1">eye to nostril distance (<abbrev xmlns:xlink="http://www.w3.org/1999/xlink" xlink:title="eye to nostril distance" id="ABBRID0ENMCK" xlink:type="simple">EN</abbrev>)</td><td rowspan="1" colspan="1">9.8</td><td rowspan="1" colspan="1">10.1</td><td rowspan="1" colspan="1">10.3</td><td rowspan="1" colspan="1">10.0</td><td rowspan="1" colspan="1">10.7</td><td rowspan="1" colspan="1">9.1</td><td rowspan="1" colspan="1">11.5</td><td rowspan="1" colspan="1">10.7</td><td rowspan="1" colspan="1">10.8</td><td rowspan="1" colspan="1">9.6</td></tr><tr><td rowspan="1" colspan="1">interorbital distance (<abbrev xmlns:xlink="http://www.w3.org/1999/xlink" xlink:title="interorbital distance" id="ABBRID0EUNCK" xlink:type="simple">IO</abbrev>)</td><td rowspan="1" colspan="1">10.1</td><td rowspan="1" colspan="1">9.0</td><td rowspan="1" colspan="1">10.7</td><td rowspan="1" colspan="1">10.8</td><td rowspan="1" colspan="1">11.6</td><td rowspan="1" colspan="1">12.2</td><td rowspan="1" colspan="1">12.34</td><td rowspan="1" colspan="1">12.1</td><td rowspan="1" colspan="1">9.4</td><td rowspan="1" colspan="1">9.5</td></tr><tr><td rowspan="1" colspan="1">ear length (<abbrev xmlns:xlink="http://www.w3.org/1999/xlink" xlink:title="ear length" id="ABBRID0E2OCK" xlink:type="simple">EarL</abbrev>)</td><td rowspan="1" colspan="1">2.2</td><td rowspan="1" colspan="1">2.7</td><td rowspan="1" colspan="1">2.6</td><td rowspan="1" colspan="1">1.8</td><td rowspan="1" colspan="1">1.6</td><td rowspan="1" colspan="1">1.5</td><td rowspan="1" colspan="1">1.6</td><td rowspan="1" colspan="1">1.9</td><td rowspan="1" colspan="1">1.8</td><td rowspan="1" colspan="1">1.9</td></tr><tr><td rowspan="1" colspan="1">internarial distance (<abbrev xmlns:xlink="http://www.w3.org/1999/xlink" xlink:title="internarial distance" id="ABBRID0ECQCK" xlink:type="simple">IN</abbrev>)</td><td rowspan="1" colspan="1">3.8</td><td rowspan="1" colspan="1">3.6</td><td rowspan="1" colspan="1">3.6</td><td rowspan="1" colspan="1">3.9</td><td rowspan="1" colspan="1">3.9</td><td rowspan="1" colspan="1">5.0</td><td rowspan="1" colspan="1">4.8</td><td rowspan="1" colspan="1">4.2</td><td rowspan="1" colspan="1">4.3</td><td rowspan="1" colspan="1">3.6</td></tr></tbody></table></table-wrap><table-wrap id="T8" position="float" orientation="portrait"><label>Table 8.</label><caption><p>Summary statistics of the meristic characters <italic><tp:taxon-name><tp:taxon-name-part taxon-name-part-type="genus" reg="Cyrtodactylus">Cyrtodactylus</tp:taxon-name-part><tp:taxon-name-part taxon-name-part-type="species" reg="peninsularis">peninsularis</tp:taxon-name-part></tp:taxon-name></italic> sp. nov. Abbreviations are in Materials and methods.</p></caption><table id="TID0EGTEK" rules="all"><tbody><tr><th rowspan="1" colspan="1"/><th rowspan="1" colspan="1">
                      <abbrev xmlns:xlink="http://www.w3.org/1999/xlink" xlink:title="southern lineage" id="ABBRID0EESCK" xlink:type="simple">SL</abbrev>
                    </th><th rowspan="1" colspan="1">
                      <abbrev xmlns:xlink="http://www.w3.org/1999/xlink" xlink:title="infralabial scales" id="ABBRID0EMSCK" xlink:type="simple">IL</abbrev>
                    </th><th rowspan="1" colspan="1">
                      <abbrev xmlns:xlink="http://www.w3.org/1999/xlink" xlink:title="the number of paravertebral tubercles" id="ABBRID0EUSCK" xlink:type="simple">PVT</abbrev>
                    </th><th rowspan="1" colspan="1">
                      <abbrev xmlns:xlink="http://www.w3.org/1999/xlink" xlink:title="longitudinal rows of body tubercles" id="ABBRID0E3SCK" xlink:type="simple">LRT</abbrev>
                    </th><th rowspan="1" colspan="1">
                      <abbrev xmlns:xlink="http://www.w3.org/1999/xlink" xlink:title="longitudinal rows of ventral scales" id="ABBRID0EETCK" xlink:type="simple">LVS</abbrev>
                    </th><th rowspan="1" colspan="1">
                      <abbrev xmlns:xlink="http://www.w3.org/1999/xlink" xlink:title="transverse rows of ventral scales" id="ABBRID0EMTCK" xlink:type="simple">TVS</abbrev>
                    </th><th rowspan="1" colspan="1">
                      <abbrev xmlns:xlink="http://www.w3.org/1999/xlink" xlink:title="number of enlarged femoral scales" id="ABBRID0EUTCK" xlink:type="simple">FS</abbrev>
                    </th><th rowspan="1" colspan="1">
                      <abbrev xmlns:xlink="http://www.w3.org/1999/xlink" xlink:title="The number of enlarged precloacal scales" id="ABBRID0E3TCK" xlink:type="simple">PS</abbrev>
                    </th><th rowspan="1" colspan="1">
                      <abbrev xmlns:xlink="http://www.w3.org/1999/xlink" xlink:title="the number of rows of enlarged post-precloacal scales" id="ABBRID0EEUCK" xlink:type="simple">PPS</abbrev>
                    </th><th rowspan="1" colspan="1">
                      <abbrev xmlns:xlink="http://www.w3.org/1999/xlink" xlink:title="the number of expanded subdigital lamellae on the fourth toe" id="ABBRID0EMUCK" xlink:type="simple">E4TL</abbrev>
                    </th><th rowspan="1" colspan="1">
                      <abbrev xmlns:xlink="http://www.w3.org/1999/xlink" xlink:title="the number of unexpanded subdigital lamellae on the fourth toe" id="ABBRID0EUUCK" xlink:type="simple">U4TL</abbrev>
                    </th><th rowspan="1" colspan="1">T4TL</th><th rowspan="1" colspan="1">
                      <abbrev xmlns:xlink="http://www.w3.org/1999/xlink" xlink:title="number of internasal scales" id="ABBRID0E6UCK" xlink:type="simple">INA</abbrev>
                    </th><th rowspan="1" colspan="1">
                      <abbrev xmlns:xlink="http://www.w3.org/1999/xlink" xlink:title="body bands" id="ABBRID0EHVCK" xlink:type="simple">BB</abbrev>
                    </th><th rowspan="1" colspan="1">
                      <abbrev xmlns:xlink="http://www.w3.org/1999/xlink" xlink:title="the total number of femoral pores in males" id="ABBRID0EPVCK" xlink:type="simple">FP</abbrev>
                    </th><th rowspan="1" colspan="1">
                      <abbrev xmlns:xlink="http://www.w3.org/1999/xlink" xlink:title="the number of precloacal pores" id="ABBRID0EXVCK" xlink:type="simple">PP</abbrev>
                    </th><th rowspan="1" colspan="1">
                      <abbrev xmlns:xlink="http://www.w3.org/1999/xlink" xlink:title="the number of pale-colored caudal bands" id="ABBRID0E6VCK" xlink:type="simple">LCB</abbrev>
                    </th><th rowspan="1" colspan="1">
                      <abbrev xmlns:xlink="http://www.w3.org/1999/xlink" xlink:title="number of dark-colored" id="ABBRID0EHWCK" xlink:type="simple">DCB</abbrev>
                    </th></tr><tr><td rowspan="1" colspan="1">mean</td><td rowspan="1" colspan="1">8.9</td><td rowspan="1" colspan="1">10.9</td><td rowspan="1" colspan="1">27.9</td><td rowspan="1" colspan="1">17.1</td><td rowspan="1" colspan="1">48.9</td><td rowspan="1" colspan="1">269.2</td><td rowspan="1" colspan="1">11.8</td><td rowspan="1" colspan="1">11.1</td><td rowspan="1" colspan="1">2.7</td><td rowspan="1" colspan="1">8.2</td><td rowspan="1" colspan="1">15.3</td><td rowspan="1" colspan="1">23.5</td><td rowspan="1" colspan="1">3</td><td rowspan="1" colspan="1">2.7</td><td rowspan="1" colspan="1">7.0</td><td rowspan="1" colspan="1">9.7</td><td rowspan="1" colspan="1">7.7</td><td rowspan="1" colspan="1">7.3</td></tr><tr><td rowspan="1" colspan="1">±sd</td><td rowspan="1" colspan="1">0.74</td><td rowspan="1" colspan="1">0.57</td><td rowspan="1" colspan="1">2.08</td><td rowspan="1" colspan="1">1.52</td><td rowspan="1" colspan="1">8.13</td><td rowspan="1" colspan="1">16.91</td><td rowspan="1" colspan="1">0.79</td><td rowspan="1" colspan="1">0.88</td><td rowspan="1" colspan="1">0.48</td><td rowspan="1" colspan="1">0.63</td><td rowspan="1" colspan="1">1.16</td><td rowspan="1" colspan="1">1.27</td><td rowspan="1" colspan="1">1.05</td><td rowspan="1" colspan="1">0.67</td><td rowspan="1" colspan="1">2.99</td><td rowspan="1" colspan="1">0.52</td><td rowspan="1" colspan="1">0.58</td><td rowspan="1" colspan="1">0.58</td></tr><tr><td rowspan="1" colspan="1">range</td><td rowspan="1" colspan="1">8–10</td><td rowspan="1" colspan="1">10–12</td><td rowspan="1" colspan="1">25–30</td><td rowspan="1" colspan="1">15–20</td><td rowspan="1" colspan="1">40–62</td><td rowspan="1" colspan="1">243–299</td><td rowspan="1" colspan="1">10–13</td><td rowspan="1" colspan="1">10–12</td><td rowspan="1" colspan="1">2 or 3</td><td rowspan="1" colspan="1">7–9</td><td rowspan="1" colspan="1">13–16</td><td rowspan="1" colspan="1">21–25</td><td rowspan="1" colspan="1">2–5</td><td rowspan="1" colspan="1">2–4</td><td rowspan="1" colspan="1">2–9</td><td rowspan="1" colspan="1">9 or 10</td><td rowspan="1" colspan="1">7 or 8</td><td rowspan="1" colspan="1">7 or 8</td></tr><tr><td rowspan="1" colspan="1">N</td><td rowspan="1" colspan="1">10</td><td rowspan="1" colspan="1">10</td><td rowspan="1" colspan="1">10</td><td rowspan="1" colspan="1">10</td><td rowspan="1" colspan="1">10</td><td rowspan="1" colspan="1">10</td><td rowspan="1" colspan="1">10</td><td rowspan="1" colspan="1">10</td><td rowspan="1" colspan="1">10</td><td rowspan="1" colspan="1">10</td><td rowspan="1" colspan="1">10</td><td rowspan="1" colspan="1">10</td><td rowspan="1" colspan="1">10</td><td rowspan="1" colspan="1">10</td><td rowspan="1" colspan="1">3</td><td rowspan="1" colspan="1">6</td><td rowspan="1" colspan="1">3</td><td rowspan="1" colspan="1">3</td></tr></tbody></table></table-wrap></tp:treatment-sec><tp:treatment-sec sec-type="description" id="SECID0ET4CK"><title>Description of holotype</title><p><bold>(Fig. <xref ref-type="fig" rid="F7">7</xref>, Table <xref ref-type="table" rid="T7">7</xref>).</bold> Adult male <abbrev xmlns:xlink="http://www.w3.org/1999/xlink" xlink:title="snout-vent length" id="ABBRID0EE5CK" xlink:type="simple">SVL</abbrev> 113.1 mm; head moderate in length (<abbrev xmlns:xlink="http://www.w3.org/1999/xlink" xlink:title="head length" id="ABBRID0EI5CK" xlink:type="simple">HL</abbrev>/<abbrev xmlns:xlink="http://www.w3.org/1999/xlink" xlink:title="snout-vent length" id="ABBRID0EM5CK" xlink:type="simple">SVL</abbrev> 0.29), width (<abbrev xmlns:xlink="http://www.w3.org/1999/xlink" xlink:title="head width" id="ABBRID0EQ5CK" xlink:type="simple">HW</abbrev>/<abbrev xmlns:xlink="http://www.w3.org/1999/xlink" xlink:title="head length" id="ABBRID0EU5CK" xlink:type="simple">HL</abbrev> 0.62), somewhat flattened (<abbrev xmlns:xlink="http://www.w3.org/1999/xlink" xlink:title="head depth" id="ABBRID0EY5CK" xlink:type="simple">HD</abbrev>/<abbrev xmlns:xlink="http://www.w3.org/1999/xlink" xlink:title="head length" id="ABBRID0E35CK" xlink:type="simple">HL</abbrev> 0.37), distinct from neck, triangular in dorsal profile; lores concave anteriorly, inflated posteriorly; prefrontal deeply concave; canthus rostralis rounded; snout elongate (<abbrev xmlns:xlink="http://www.w3.org/1999/xlink" xlink:title="snout length" id="ABBRID0EA6CK" xlink:type="simple">SN</abbrev>/<abbrev xmlns:xlink="http://www.w3.org/1999/xlink" xlink:title="head length" id="ABBRID0EE6CK" xlink:type="simple">HL</abbrev> 0.38), flat, rounded in dorsal profile; eye large (<abbrev xmlns:xlink="http://www.w3.org/1999/xlink" xlink:title="eye diameter" id="ABBRID0EI6CK" xlink:type="simple">ED</abbrev>/<abbrev xmlns:xlink="http://www.w3.org/1999/xlink" xlink:title="head length" id="ABBRID0EM6CK" xlink:type="simple">HL</abbrev> 0.21); ear opening elliptical, obliquely oriented, moderate in size; eye to ear distance slightly greater than diameter of eye; rostral rectangular, partially divided dorsally, bordered posteriorly by large left and right supranasals and slightly smaller internasal, bordered laterally by first supralabials; external nares directed posterolaterally, bordered anteriorly by rostral, dorsally by large supranasal, posteriorly by six small postnasals, ventrally by first supralabial; nine (R,L) rectangular supralabials tapering to below posterior margin of eye, first six supralabials largest; 11 (R,L) infralabials tapering smoothly to slightly past termination of enlarged supralabials; scales of rostrum and lores raised, much larger than granular scales on top of head and occiput; scales of occiput intermixed with small, rounded, tubercles; superciliaries flat, elongate, largest dorsally; mental triangular, bordered laterally by first infralabials and posteriorly by large left and right trapezoidal postmentals contacting medially for ~ 40% of their length posterior to mental; one row of enlarged, sublabials extending posteriorly to fifth infralabials (R,L); gular and throat scales small, granular, grading posteriorly into slightly larger, flatter, smooth, subimbricate pectoral and ventral scales.</p><fig id="F7" position="float" orientation="portrait"><object-id xmlns:xlink="http://www.w3.org/1999/xlink" content-type="doi" xlink:type="simple">10.3897/zookeys.1241.149552.figure7</object-id><object-id xmlns:xlink="http://www.w3.org/1999/xlink" content-type="arpha" xlink:type="simple">FCE838E0-A9A3-5A74-AF1A-6FE99BD24A46</object-id><label>Figure 7.</label><caption><p><bold>A, C</bold> dorsal and ventral views of adult male holotype of <italic><tp:taxon-name><tp:taxon-name-part taxon-name-part-type="genus" reg="Cyrtodactylus">Cyrtodactylus</tp:taxon-name-part><tp:taxon-name-part taxon-name-part-type="species" reg="peninsularis">peninsularis</tp:taxon-name-part></tp:taxon-name></italic> sp. nov. LSUDPC 10202, respectively <bold>B</bold> gular region, throat, pectoral region, and ventral view of forelimbs <bold>D</bold> precloacal region, ventral view of hind limbs, and anterior subcaudal region.</p></caption><graphic xmlns:xlink="http://www.w3.org/1999/xlink" xlink:href="zookeys-1241-105_article-149552__-g007.jpg" position="float" orientation="portrait" xlink:type="simple" id="oo_1351811.jpg"><uri content-type="original_file" xlink:type="simple">https://binary.pensoft.net/fig/1351811</uri></graphic></fig><p>Body relatively long (<abbrev xmlns:xlink="http://www.w3.org/1999/xlink" xlink:title="axilla to groin length" id="ABBRID0EQADK" xlink:type="simple">AG</abbrev>/<abbrev xmlns:xlink="http://www.w3.org/1999/xlink" xlink:title="snout-vent length" id="ABBRID0EUADK" xlink:type="simple">SVL</abbrev> 0.47) with well-defined ventrolateral folds; dorsal scales small, granular, interspersed with large, moderately keeled, semi-regularly arranged tubercles extending from occiput to beyond base of tail; ~ 16 longitudinal rows of tubercles at midbody; ~ 30 paravertebral tubercles; ~ 47 flat, imbricate, ventral scales much larger than dorsal scales; 12 enlarged precloacal scales not separated medially by poreless scales; no deep precloacal groove or depression; and three rows of large post-precloacal scales on midline.</p><p>Forelimbs moderate in length and stature (<abbrev xmlns:xlink="http://www.w3.org/1999/xlink" xlink:title="forearm length" id="ABBRID0E1ADK" xlink:type="simple">ForeL</abbrev>/<abbrev xmlns:xlink="http://www.w3.org/1999/xlink" xlink:title="snout-vent length" id="ABBRID0E5ADK" xlink:type="simple">SVL</abbrev> 0.16); granular scales of forelimbs slightly larger than those on body, large spinose tubercles on dorsal surface of forearms; palmar scales slightly rounded, juxtaposed; digits well-developed, inflected at basal interphalangeal joints, slightly narrower distal to inflections; subdigital lamellae transversely expanded, those proximal to joint inflections much wider than lamellae distal to inflections; claws well-developed, sheathed by a dorsal and ventral scale; hind limbs robust, wider and longer than forelimbs (<abbrev xmlns:xlink="http://www.w3.org/1999/xlink" xlink:title="tibia length" id="ABBRID0ECBDK" xlink:type="simple">TibL</abbrev>/<abbrev xmlns:xlink="http://www.w3.org/1999/xlink" xlink:title="snout-vent length" id="ABBRID0EGBDK" xlink:type="simple">SVL</abbrev> 0.18), covered dorsally by granular scales interspersed with large pointed tubercles; anterior scales of thigh slightly larger and flatter than dorsal scales of thigh; ventral scales of thighs rounded, subimbricate, slightly larger than dorsals; distal subtibials large, flat, subimbricate; one row of six (R, L) distal enlarged femoral scales, four on right bearing pores and three on left bearing pores, no other enlarged femoral scales; proximal femorals not forming an abrupt union with granular posteroventral scales of thigh; plantar scales rounded, juxtaposed; digits well-developed, inflected at basal interphalangeal joints; claws well-developed, sheathed by a dorsal and ventral scale at base; seven (R, L) wide subdigital lamellae on fourth toe proximal to joint inflection, 16 (R, L) narrower lamellae distal to joint inflection, 23 total subdigital lamellae.</p><p>Tail long (<abbrev xmlns:xlink="http://www.w3.org/1999/xlink" xlink:title="tail length" id="ABBRID0EMBDK" xlink:type="simple">TL</abbrev>/<abbrev xmlns:xlink="http://www.w3.org/1999/xlink" xlink:title="snout-vent length" id="ABBRID0EQBDK" xlink:type="simple">SVL</abbrev> 1.21), original, tapering to a point; dorsal caudal scales small, generally square, juxtaposed; median row of subcaudals significantly larger than dorsal caudals, transversely expanded, not extending high up dorsally onto lateral side of tail; body tubercles extending beyond base of tail; hemipenial swellings at base of tail, two large postcloacal tubercles on both sides; and postcloacal scales flat, imbricate.</p></tp:treatment-sec><tp:treatment-sec sec-type="Color and pattern in preservative" id="SECID0EUBDK"><title>Color and pattern in preservative</title><p><bold>(Fig. <xref ref-type="fig" rid="F7">7</xref>).</bold> No photograph of the living holotype was available. Ground color of top of head, limbs, and dorsum brown; top of head overlain with a reticulating network of thin white lines; snout bearing irregularly shaped white blotches and lines; thin, white, transverse line (i.e., interspace) on occiput and another immediately anterior to shoulders; a thin, white anterior dorsal line bifurcates paravertebrally forming two thin lines along anterior of flanks; a second thin white line occurs just posterior to midway between the limb insertions; another thin white line occurs at level of groin; all white lines bordered by large white tubercles and are thickly edged in dark brown; center of the brown regions between the thin white lines (i.e., body bands) bear irregularly shaped central pale brown areas; a thin white sacral line followed by seven widely spaced white caudal bands bearing darkened markings, separated by dark caudal bands nearly three times width of pale caudal bands; limbs dark brown to pale brown overlain with thin, white broken lines and irregularly shaped markings.</p></tp:treatment-sec><tp:treatment-sec sec-type="etymology" id="SECID0EBCDK"><title>Etymology.</title><p>The species name <italic>peninsularis</italic> is in reference to the distribution of this species which is restricted to the Thai-Malay Peninsula of southern Thailand, Peninsular Malaysia, and Singapore.</p></tp:treatment-sec><tp:treatment-sec sec-type="distribution" id="SECID0ERCDK"><title>Distribution.</title><p><italic><tp:taxon-name><tp:taxon-name-part taxon-name-part-type="genus" reg="Cyrtodactylus">Cyrtodactylus</tp:taxon-name-part><tp:taxon-name-part taxon-name-part-type="species" reg="peninsularis">peninsularis</tp:taxon-name-part></tp:taxon-name></italic> sp. nov. ranges from extreme southern Thailand southward through nearly all habitats in Peninsular Malaysia to Singapore (<xref ref-type="bibr" rid="B31">Grismer 2011</xref>) (Fig. <xref ref-type="fig" rid="F1">1</xref>). The Pulau Singkep population of Indonesia has not been investigated.</p></tp:treatment-sec><tp:treatment-sec sec-type="variation" id="SECID0EKDDK"><title>Variation.</title><p>Color pattern varies so extensively within <italic><tp:taxon-name><tp:taxon-name-part taxon-name-part-type="genus" reg="Cyrtodactylus">Cyrtodactylus</tp:taxon-name-part><tp:taxon-name-part taxon-name-part-type="species" reg="peninsularis">peninsularis</tp:taxon-name-part></tp:taxon-name></italic> sp. nov. it essentially defies a concise meaningful description (e.g., Fig. <xref ref-type="fig" rid="F8">8A, C</xref>). The type series was chosen to not only cover the geographic range of the species but to cover a great deal of its color pattern variation as well (Fig. <xref ref-type="fig" rid="F9">9</xref>). This remarkable variation, however, is paradoxically coupled to considerable conservatism in its morphological variation (Figs <xref ref-type="fig" rid="F4">4</xref>, <xref ref-type="fig" rid="F5">5</xref>, <xref ref-type="fig" rid="F6">6</xref>, Tables <xref ref-type="table" rid="T4">4</xref>, <xref ref-type="table" rid="T5">5</xref>).</p><fig id="F8" position="float" orientation="portrait"><object-id xmlns:xlink="http://www.w3.org/1999/xlink" content-type="doi" xlink:type="simple">10.3897/zookeys.1241.149552.figure8</object-id><object-id xmlns:xlink="http://www.w3.org/1999/xlink" content-type="arpha" xlink:type="simple">D68867E5-054F-5C1C-BD71-BBA90EE0555B</object-id><label>Figure 8.</label><caption><p>Color and banding pattern variation among the lineages of <italic><tp:taxon-name><tp:taxon-name-part taxon-name-part-type="genus" reg="Cyrtodactylus">Cyrtodactylus</tp:taxon-name-part><tp:taxon-name-part taxon-name-part-type="species" reg="peninsularis">peninsularis</tp:taxon-name-part></tp:taxon-name></italic> sp. nov. <bold>A</bold><abbrev xmlns:xlink="http://www.w3.org/1999/xlink" xlink:title="northeastern lineage" id="ABBRID0EMFDK" xlink:type="simple">NEL</abbrev>— adult male, Lata Kekabu, Setiu, Terengganu, La Sierra University Digital Photograph Collection (LSUDPC) 13548, photo by Evan S. H. Quah <bold>B</bold><abbrev xmlns:xlink="http://www.w3.org/1999/xlink" xlink:title="widespread eastern lineage" id="ABBRID0ESFDK" xlink:type="simple">EL</abbrev>—juvenile, Endau-Rompin National Park, Johor, LSUHC 2585, photo by L. Lee Grismer <bold>C</bold><abbrev xmlns:xlink="http://www.w3.org/1999/xlink" xlink:title="northwestern lineage" id="ABBRID0EYFDK" xlink:type="simple">NWL</abbrev>—adult male, Sungai Enam, Perak LSUDPC 13549 (paratype LSUHC 11267), photo by Evan S. H. Quah <bold>D</bold><abbrev xmlns:xlink="http://www.w3.org/1999/xlink" xlink:title="western lineage" id="ABBRID0E5FDK" xlink:type="simple">WL</abbrev>—adult female, Gunung Ledang, Johor LSUDPC 13550, photo by Evan S. H. Quah <bold>E</bold><abbrev xmlns:xlink="http://www.w3.org/1999/xlink" xlink:title="north-central lineage" id="ABBRID0EEGDK" xlink:type="simple">NCL</abbrev>—adult female, Gunung Tebu, Terengganu LSUDPC 7997, photo by L. Lee Grismer <bold>F</bold><abbrev xmlns:xlink="http://www.w3.org/1999/xlink" xlink:title="western lineage" id="ABBRID0EKGDK" xlink:type="simple">WL</abbrev>—adult female, Gunung Korbu, Perak, LSUDCP 13548, photo by Kin Onn Chan <bold>G</bold><abbrev xmlns:xlink="http://www.w3.org/1999/xlink" xlink:title="northeastern lineage" id="ABBRID0EQGDK" xlink:type="simple">NEL</abbrev>—adult male, Hutan Lipur Sekayu, Terengganu, LSUDPC 5951, photo by L. Lee Grismer <bold>H</bold><abbrev xmlns:xlink="http://www.w3.org/1999/xlink" xlink:title="southern lineage" id="ABBRID0EWGDK" xlink:type="simple">SL</abbrev>—adult female, Gunung Pulai, Johor, LSUDPC 13552, photo by Evan S. H. Quah.</p></caption><graphic xmlns:xlink="http://www.w3.org/1999/xlink" xlink:href="zookeys-1241-105_article-149552__-g008.jpg" position="float" orientation="portrait" xlink:type="simple" id="oo_1351812.jpg"><uri content-type="original_file" xlink:type="simple">https://binary.pensoft.net/fig/1351812</uri></graphic></fig><fig id="F9" position="float" orientation="portrait"><object-id xmlns:xlink="http://www.w3.org/1999/xlink" content-type="doi" xlink:type="simple">10.3897/zookeys.1241.149552.figure9</object-id><object-id xmlns:xlink="http://www.w3.org/1999/xlink" content-type="arpha" xlink:type="simple">EEE8EE99-10E3-5E11-A405-6918F863E33B</object-id><label>Figure 9.</label><caption><p>Paratypes of <italic><tp:taxon-name><tp:taxon-name-part taxon-name-part-type="genus" reg="Cyrtodactylus">Cyrtodactylus</tp:taxon-name-part><tp:taxon-name-part taxon-name-part-type="species" reg="peninsularis">peninsularis</tp:taxon-name-part></tp:taxon-name></italic> sp. nov. showing the wide variation in dorsal banding pattern.</p></caption><graphic xmlns:xlink="http://www.w3.org/1999/xlink" xlink:href="zookeys-1241-105_article-149552__-g009.jpg" position="float" orientation="portrait" xlink:type="simple" id="oo_1351813.jpg"><uri content-type="original_file" xlink:type="simple">https://binary.pensoft.net/fig/1351813</uri></graphic></fig></tp:treatment-sec><tp:treatment-sec sec-type="comparisons" id="SECID0EXHDK"><title>Comparisons.</title><p><italic><tp:taxon-name><tp:taxon-name-part taxon-name-part-type="genus" reg="Cyrtodactylus">Cyrtodactylus</tp:taxon-name-part><tp:taxon-name-part taxon-name-part-type="species" reg="peninsularis">peninsularis</tp:taxon-name-part></tp:taxon-name></italic> sp. nov. may be the sister species of <italic><tp:taxon-name><tp:taxon-name-part taxon-name-part-type="genus" reg="Cyrtodactylus">C.</tp:taxon-name-part><tp:taxon-name-part taxon-name-part-type="species" reg="consobrinus">consobrinus</tp:taxon-name-part></tp:taxon-name></italic> from which it differs morphometrically in having a statistically shorter snout-vent length; axilla-groin length; snout length; tibial and forelimb length; head length, width, and depth, and femur length (Table <xref ref-type="table" rid="T3">3</xref>). It differs from <italic><tp:taxon-name><tp:taxon-name-part taxon-name-part-type="genus" reg="Cyrtodactylus">C.</tp:taxon-name-part><tp:taxon-name-part taxon-name-part-type="species" reg="consobrinus">consobrinus</tp:taxon-name-part></tp:taxon-name></italic> meristically by having statistically more infralabials; longitudinal rows of tubercles; enlarged precloacal scales; and fewer supralabial scales, longitudinal ventral scales, and paravertebral tubercles (Table <xref ref-type="table" rid="T3">3</xref>). Hatchling <italic><tp:taxon-name><tp:taxon-name-part taxon-name-part-type="genus" reg="Cyrtodactylus">C.</tp:taxon-name-part><tp:taxon-name-part taxon-name-part-type="species" reg="peninsularis">peninsularis</tp:taxon-name-part></tp:taxon-name></italic> sp. nov. nearly always have thin white interspaces whereas they are yellow in <italic><tp:taxon-name><tp:taxon-name-part taxon-name-part-type="genus" reg="Cyrtodactylus">C.</tp:taxon-name-part><tp:taxon-name-part taxon-name-part-type="species" reg="consobrinus">consobrinus</tp:taxon-name-part></tp:taxon-name></italic> (Fig. <xref ref-type="fig" rid="F10">10</xref>). From the closely related <italic><tp:taxon-name><tp:taxon-name-part taxon-name-part-type="genus" reg="Cyrtodactylus">C.</tp:taxon-name-part><tp:taxon-name-part taxon-name-part-type="species" reg="hutan">hutan</tp:taxon-name-part></tp:taxon-name></italic>, <italic><tp:taxon-name><tp:taxon-name-part taxon-name-part-type="genus" reg="Cyrtodactylus">C.</tp:taxon-name-part><tp:taxon-name-part taxon-name-part-type="species" reg="peninsularis">peninsularis</tp:taxon-name-part></tp:taxon-name></italic> sp. nov. differs morphometrically in having a statistically shorter <abbrev xmlns:xlink="http://www.w3.org/1999/xlink" xlink:title="axilla to groin length" id="ABBRID0EWKDK" xlink:type="simple">AG</abbrev>, <abbrev xmlns:xlink="http://www.w3.org/1999/xlink" xlink:title="snout length" id="ABBRID0E1KDK" xlink:type="simple">SN</abbrev>, <abbrev xmlns:xlink="http://www.w3.org/1999/xlink" xlink:title="tibia length" id="ABBRID0E5KDK" xlink:type="simple">TibL</abbrev>, and <abbrev xmlns:xlink="http://www.w3.org/1999/xlink" xlink:title="forearm length" id="ABBRID0ECLDK" xlink:type="simple">ForeL</abbrev>, and shorter <abbrev xmlns:xlink="http://www.w3.org/1999/xlink" xlink:title="head length" id="ABBRID0EGLDK" xlink:type="simple">HL</abbrev> and <abbrev xmlns:xlink="http://www.w3.org/1999/xlink" xlink:title="head width" id="ABBRID0EKLDK" xlink:type="simple">HW</abbrev>. It differs meristically in having fewer <abbrev xmlns:xlink="http://www.w3.org/1999/xlink" xlink:title="southern lineage" id="ABBRID0EOLDK" xlink:type="simple">SL</abbrev>, <abbrev xmlns:xlink="http://www.w3.org/1999/xlink" xlink:title="longitudinal rows of ventral scales" id="ABBRID0ESLDK" xlink:type="simple">LVS</abbrev>, <abbrev xmlns:xlink="http://www.w3.org/1999/xlink" xlink:title="The number of enlarged precloacal scales" id="ABBRID0EWLDK" xlink:type="simple">PS</abbrev>, and <abbrev xmlns:xlink="http://www.w3.org/1999/xlink" xlink:title="the number of paravertebral tubercles" id="ABBRID0E1LDK" xlink:type="simple">PVT</abbrev> and more <abbrev xmlns:xlink="http://www.w3.org/1999/xlink" xlink:title="infralabial scales" id="ABBRID0E5LDK" xlink:type="simple">IL</abbrev> and <abbrev xmlns:xlink="http://www.w3.org/1999/xlink" xlink:title="longitudinal rows of body tubercles" id="ABBRID0ECMDK" xlink:type="simple">LRT</abbrev> (Table <xref ref-type="table" rid="T3">3</xref>).</p><fig id="F10" position="float" orientation="portrait"><object-id xmlns:xlink="http://www.w3.org/1999/xlink" content-type="doi" xlink:type="simple">10.3897/zookeys.1241.149552.figure10</object-id><object-id xmlns:xlink="http://www.w3.org/1999/xlink" content-type="arpha" xlink:type="simple">EEE4F028-5534-59C1-8348-723A7A699EE2</object-id><label>Figure 10.</label><caption><p><italic><tp:taxon-name><tp:taxon-name-part taxon-name-part-type="genus" reg="Cyrtodactylus">Cyrtodactylus</tp:taxon-name-part><tp:taxon-name-part taxon-name-part-type="species" reg="consobrinus">consobrinus</tp:taxon-name-part></tp:taxon-name></italic> from Gua Angin, Sarawak, East Malaysia (Borneo) <bold>A</bold> adult female LSUDPC 10767 <bold>B</bold> adult male LSUDPC 10764 <bold>C</bold> hatchling LSUDPC 4928 <bold>D</bold> Juvenile LSUDPC 10769.</p></caption><graphic xmlns:xlink="http://www.w3.org/1999/xlink" xlink:href="zookeys-1241-105_article-149552__-g010.jpg" position="float" orientation="portrait" xlink:type="simple" id="oo_1351814.jpg"><uri content-type="original_file" xlink:type="simple">https://binary.pensoft.net/fig/1351814</uri></graphic></fig></tp:treatment-sec><tp:treatment-sec sec-type="natural history" id="SECID0EKNDK"><title>Natural history.</title><p>Much of the following is adapted from <xref ref-type="bibr" rid="B31">Grismer (2011)</xref>. <italic><tp:taxon-name><tp:taxon-name-part taxon-name-part-type="genus" reg="Cyrtodactylus">Cyrtodactylus</tp:taxon-name-part><tp:taxon-name-part taxon-name-part-type="species" reg="peninsularis">peninsularis</tp:taxon-name-part></tp:taxon-name></italic> sp. nov. is a vagile, nocturnal, scansorial species that ranges throughout extreme southern Thailand, Peninsular Malaysia, and forested areas of Bukit Timah in Singapore up to ca 800 m in elevation (<xref ref-type="bibr" rid="B12">Chan et al. 2019</xref>). <italic><tp:taxon-name><tp:taxon-name-part taxon-name-part-type="genus" reg="Cyrtodactylus">Cyrtodactylus</tp:taxon-name-part><tp:taxon-name-part taxon-name-part-type="species" reg="peninsularis">peninsularis</tp:taxon-name-part></tp:taxon-name></italic> sp. nov. is a relatively common inhabitant of primary and secondary dipterocarp forests and is occasionally found in peat swamps. Lizards are usually seen climbing on tree trunks, branches, exposed roots, and fallen logs where there are nearby crevices and holes into which they can quickly retreat when threatened. It is not uncommon to find multiple individuals on the same large tree up to 5 m above ground. Lizards are less commonly found among large boulders, taking refuge in cracks or in holes at their base. Anecdotally, this species seems to be more abundant in riparian areas. The holotype was found during the early evening at the base of Gunung Belumut at 245 m in elevation and 2 m above the ground on the trunk of a dipterocarp tree in primary forest (Fig. <xref ref-type="fig" rid="F11">11</xref>).</p><fig id="F11" position="float" orientation="portrait"><object-id xmlns:xlink="http://www.w3.org/1999/xlink" content-type="doi" xlink:type="simple">10.3897/zookeys.1241.149552.figure11</object-id><object-id xmlns:xlink="http://www.w3.org/1999/xlink" content-type="arpha" xlink:type="simple">D111766C-C3F2-502F-B3B2-3A41EC5F073E</object-id><label>Figure 11.</label><caption><p>Habitat of the type locality at the base of Gunung Belumut, Johor State.</p></caption><graphic xmlns:xlink="http://www.w3.org/1999/xlink" xlink:href="zookeys-1241-105_article-149552__-g011.jpg" position="float" orientation="portrait" xlink:type="simple" id="oo_1351815.jpg"><uri content-type="original_file" xlink:type="simple">https://binary.pensoft.net/fig/1351815</uri></graphic></fig></tp:treatment-sec><tp:treatment-sec><!--Section generated to contain objects referenced in tp:taxon-treatment.--><supplementary-material xmlns:xlink="http://www.w3.org/1999/xlink" id="S5" position="float" orientation="portrait" xlink:type="simple"><object-id content-type="arpha" xlink:type="simple">02A17C30-99B0-520C-91A3-1DFE647A6FCF</object-id><label>Supplementary material 5</label><caption><p>Additonal specimens examined</p></caption><statement content-type="dataType"><label>Data type</label><p>xlsx</p></statement><media xlink:href="zookeys-1241-105_article-149552__-s005.xlsx" mimetype="application" mime-subtype="vnd.openxmlformats-officedocument.spreadsheetml.sheet" position="float" orientation="portrait" xlink:type="simple" id="oo_1351820.xlsx"><uri content-type="original_file" xlink:type="simple">https://binary.pensoft.net/file/1351820</uri></media><permissions><license xlink:type="simple"><license-p>This dataset is made available under the Open Database License (http://opendatacommons.org/licenses/odbl/1.0/). The Open Database License (ODbL) is a license agreement intended to allow users to freely share, modify, and use this Dataset while maintaining this same freedom for others, provided that the original source and author(s) are credited.</license-p></license></permissions><attrib specific-use="authors">L. Lee Grismer, Amanda Kaatz, Jesse L. Grismer, Eddie Nguyen, Jeren J. Grergory, Perry L. Wood Jr., Matthew L. Murdoch, Shahrul Anuar, Chan Kin Onn, Muhamad A. Muin, Parinya Pawangkhanant, Chatmongkon Suwannapoom, Nikolay A. Poyarkov, Evan S. H. Quah</attrib></supplementary-material><fig id="F5" position="float" orientation="portrait"><object-id xmlns:xlink="http://www.w3.org/1999/xlink" content-type="doi" xlink:type="simple">10.3897/zookeys.1241.149552.figure5</object-id><object-id xmlns:xlink="http://www.w3.org/1999/xlink" content-type="arpha" xlink:type="simple">54F90C3F-0708-5AF4-8887-410C208847ED</object-id><label>Figure 5.</label><caption><p><bold>A</bold><abbrev xmlns:xlink="http://www.w3.org/1999/xlink" xlink:title="principle component analysis" id="ABBRID0EYSCI" xlink:type="simple">PCA</abbrev> of the lineages of <italic><tp:taxon-name><tp:taxon-name-part taxon-name-part-type="genus" reg="Cyrtodactylus">Cyrtodactylus</tp:taxon-name-part><tp:taxon-name-part taxon-name-part-type="species" reg="peninsularis">peninsularis</tp:taxon-name-part></tp:taxon-name></italic> sp. nov. based on 16 meristic characters <bold>B</bold><abbrev xmlns:xlink="http://www.w3.org/1999/xlink" xlink:title="discriminant analysis of principle components" id="ABBRID0EJTCI" xlink:type="simple">DAPC</abbrev> of the same data set based on the retention of the first three PCs <bold>C</bold> results of the <abbrev xmlns:xlink="http://www.w3.org/1999/xlink" xlink:title="non-parametric permutation multivariate analysis of variance" id="ABBRID0EPTCI" xlink:type="simple">PERMANOVA</abbrev> showing the lineages of <italic><tp:taxon-name><tp:taxon-name-part taxon-name-part-type="genus" reg="Cyrtodactylus">C.</tp:taxon-name-part><tp:taxon-name-part taxon-name-part-type="species" reg="peninsularis">peninsularis</tp:taxon-name-part></tp:taxon-name></italic> sp. nov. that plot significantly different from each other.</p></caption><graphic xmlns:xlink="http://www.w3.org/1999/xlink" xlink:href="zookeys-1241-105_article-149552__-g005.jpg" position="float" orientation="portrait" xlink:type="simple" id="oo_1351809.jpg"><uri content-type="original_file" xlink:type="simple">https://binary.pensoft.net/fig/1351809</uri></graphic></fig><fig id="F6" position="float" orientation="portrait"><object-id xmlns:xlink="http://www.w3.org/1999/xlink" content-type="doi" xlink:type="simple">10.3897/zookeys.1241.149552.figure6</object-id><object-id xmlns:xlink="http://www.w3.org/1999/xlink" content-type="arpha" xlink:type="simple">F5B09A01-E05A-57F6-9E38-47C0DA672A0D</object-id><label>Figure 6.</label><caption><p><bold>A</bold><abbrev xmlns:xlink="http://www.w3.org/1999/xlink" xlink:title="principle component analysis" id="ABBRID0ENUCI" xlink:type="simple">PCA</abbrev> of the lineages of <italic><tp:taxon-name><tp:taxon-name-part taxon-name-part-type="genus" reg="Cyrtodactylus">Cyrtodactylus</tp:taxon-name-part><tp:taxon-name-part taxon-name-part-type="species" reg="peninsularis">peninsularis</tp:taxon-name-part></tp:taxon-name></italic> sp. nov. based on 15 morphometric characters <bold>B</bold><abbrev xmlns:xlink="http://www.w3.org/1999/xlink" xlink:title="discriminant analysis of principle components" id="ABBRID0E5UCI" xlink:type="simple">DAPC</abbrev> of the same data set based on the retention of the first two PCs <bold>C</bold> results of the <abbrev xmlns:xlink="http://www.w3.org/1999/xlink" xlink:title="non-parametric permutation multivariate analysis of variance" id="ABBRID0EEVCI" xlink:type="simple">PERMANOVA</abbrev> showing the lineages of <italic><tp:taxon-name><tp:taxon-name-part taxon-name-part-type="genus" reg="Cyrtodactylus">C.</tp:taxon-name-part><tp:taxon-name-part taxon-name-part-type="species" reg="peninsularis">peninsularis</tp:taxon-name-part></tp:taxon-name></italic> sp. nov. that plot significantly different from each other. The eastern lineage differs from all others.</p></caption><graphic xmlns:xlink="http://www.w3.org/1999/xlink" xlink:href="zookeys-1241-105_article-149552__-g006.jpg" position="float" orientation="portrait" xlink:type="simple" id="oo_1351810.jpg"><uri content-type="original_file" xlink:type="simple">https://binary.pensoft.net/fig/1351810</uri></graphic></fig><supplementary-material xmlns:xlink="http://www.w3.org/1999/xlink" id="S2" position="float" orientation="portrait" xlink:type="simple"><object-id content-type="arpha" xlink:type="simple">B1B02125-1348-5D05-81FA-9760C8C624BA</object-id><label>Supplementary material 2</label><caption><p>Adjusted morphometric and mersitc charaters used in the MFA <italic><tp:taxon-name><tp:taxon-name-part taxon-name-part-type="genus" reg="Cyrtodactylus">Cyrtodactylus</tp:taxon-name-part><tp:taxon-name-part taxon-name-part-type="species" reg="consobrinus">consobrinus</tp:taxon-name-part></tp:taxon-name></italic>, <italic><tp:taxon-name><tp:taxon-name-part taxon-name-part-type="genus" reg="Cyrtodactylus">C.</tp:taxon-name-part><tp:taxon-name-part taxon-name-part-type="species" reg="peninsularis">peninsularis</tp:taxon-name-part></tp:taxon-name></italic> sp. nov. and <italic><tp:taxon-name><tp:taxon-name-part taxon-name-part-type="genus" reg="Cyrtodactylus">C.</tp:taxon-name-part><tp:taxon-name-part taxon-name-part-type="species" reg="hutan">hutan</tp:taxon-name-part></tp:taxon-name></italic></p></caption><statement content-type="dataType"><label>Data type</label><p>xlsx</p></statement><media xlink:href="zookeys-1241-105_article-149552__-s002.xlsx" mimetype="application" mime-subtype="vnd.openxmlformats-officedocument.spreadsheetml.sheet" position="float" orientation="portrait" xlink:type="simple" id="oo_1351817.xlsx"><uri content-type="original_file" xlink:type="simple">https://binary.pensoft.net/file/1351817</uri></media><permissions><license xlink:type="simple"><license-p>This dataset is made available under the Open Database License (http://opendatacommons.org/licenses/odbl/1.0/). The Open Database License (ODbL) is a license agreement intended to allow users to freely share, modify, and use this Dataset while maintaining this same freedom for others, provided that the original source and author(s) are credited.</license-p></license></permissions><attrib specific-use="authors">L. Lee Grismer, Amanda Kaatz, Jesse L. Grismer, Eddie Nguyen, Jeren J. Grergory, Perry L. Wood Jr., Matthew L. Murdoch, Shahrul Anuar, Chan Kin Onn, Muhamad A. Muin, Parinya Pawangkhanant, Chatmongkon Suwannapoom, Nikolay A. Poyarkov, Evan S. H. Quah</attrib></supplementary-material><fig id="F1" position="float" orientation="portrait"><object-id xmlns:xlink="http://www.w3.org/1999/xlink" content-type="doi" xlink:type="simple">10.3897/zookeys.1241.149552.figure1</object-id><object-id xmlns:xlink="http://www.w3.org/1999/xlink" content-type="arpha" xlink:type="simple">80C31FA3-235A-51D4-8F84-F1F5C62A7FC4</object-id><label>Figure 1.</label><caption><p>Maximum likelihood consensus topology based on 1459 base pairs of <abbrev xmlns:xlink="http://www.w3.org/1999/xlink" xlink:title="mitochondrial NADH dehydrogenase subunit 2 gene" id="ABBRID0ETPAC" xlink:type="simple">ND2</abbrev> and flanking tRNAs showing the relationships among the species of the <italic><tp:taxon-name><tp:taxon-name-part taxon-name-part-type="genus" reg="Cyrtodactylus"/><tp:taxon-name-part taxon-name-part-type="species" reg="malayanus">malayanus</tp:taxon-name-part></tp:taxon-name></italic> group and among the lineages within <italic><tp:taxon-name><tp:taxon-name-part taxon-name-part-type="genus" reg="Cyrtodactylus">Cyrtodactylus</tp:taxon-name-part><tp:taxon-name-part taxon-name-part-type="species" reg="peninsularis">peninsularis</tp:taxon-name-part></tp:taxon-name></italic> sp. nov. Numbered individuals of <italic><tp:taxon-name><tp:taxon-name-part taxon-name-part-type="genus" reg="Cyrtodactylus">C.</tp:taxon-name-part><tp:taxon-name-part taxon-name-part-type="species" reg="peninsularis">peninsularis</tp:taxon-name-part></tp:taxon-name></italic> sp. nov. in the tree match the locality numbers on the distribution map of the six lineages on the Thai-Malay peninsula.</p></caption><graphic xmlns:xlink="http://www.w3.org/1999/xlink" xlink:href="zookeys-1241-105_article-149552__-g001.jpg" position="float" orientation="portrait" xlink:type="simple" id="oo_1351804.jpg"><uri content-type="original_file" xlink:type="simple">https://binary.pensoft.net/fig/1351804</uri></graphic></fig><fig id="F4" position="float" orientation="portrait"><object-id xmlns:xlink="http://www.w3.org/1999/xlink" content-type="doi" xlink:type="simple">10.3897/zookeys.1241.149552.figure4</object-id><object-id xmlns:xlink="http://www.w3.org/1999/xlink" content-type="arpha" xlink:type="simple">420F4204-A860-5075-9836-6946D6979B91</object-id><label>Figure 4.</label><caption><p><bold>A</bold> MFA of the lineages of <italic><tp:taxon-name><tp:taxon-name-part taxon-name-part-type="genus" reg="Cyrtodactylus">Cyrtodactylus</tp:taxon-name-part><tp:taxon-name-part taxon-name-part-type="species" reg="peninsularis">peninsularis</tp:taxon-name-part></tp:taxon-name></italic> sp. nov. based on 15 morphometric and 16 meristic characters <bold>B</bold> percent distribution of the morphometric and meristic characters to the overall variation in Dims 1–4 <bold>C</bold> results of the <abbrev xmlns:xlink="http://www.w3.org/1999/xlink" xlink:title="non-parametric permutation multivariate analysis of variance" id="ABBRID0EEPCI" xlink:type="simple">PERMANOVA</abbrev> showing lineage pairs that differed significantly from each other.</p></caption><graphic xmlns:xlink="http://www.w3.org/1999/xlink" xlink:href="zookeys-1241-105_article-149552__-g004.jpg" position="float" orientation="portrait" xlink:type="simple" id="oo_1351807.jpg"><uri content-type="original_file" xlink:type="simple">https://binary.pensoft.net/fig/1351807</uri></graphic></fig><table-wrap id="T4" position="float" orientation="portrait"><label>Table 4.</label><caption><p>Statistically significant differences (p &lt; 0.05) among the means of adjusted morphometric characters between the eastern lineage and the other five lineages of <italic><tp:taxon-name><tp:taxon-name-part taxon-name-part-type="genus" reg="Cyrtodactylus">Cyrtodactylus</tp:taxon-name-part><tp:taxon-name-part taxon-name-part-type="species" reg="peninsularis">peninsularis</tp:taxon-name-part></tp:taxon-name></italic> sp. nov. based on the <abbrev xmlns:xlink="http://www.w3.org/1999/xlink" xlink:title="analysis of variance" id="ABBRID0EMWCI" xlink:type="simple">ANOVA</abbrev>. Abbreviations are in Materials and methods.</p></caption><table id="TID0EDXAK" rules="all"><tbody><tr><th rowspan="1" colspan="1">
                <abbrev xmlns:xlink="http://www.w3.org/1999/xlink" xlink:title="axilla to groin length" id="ABBRID0EZWCI" xlink:type="simple">AG</abbrev>
              </th><th rowspan="1" colspan="1">eastern</th><th rowspan="1" colspan="1">
                <abbrev xmlns:xlink="http://www.w3.org/1999/xlink" xlink:title="forearm length" id="ABBRID0EEXCI" xlink:type="simple">ForeL</abbrev>
              </th><th rowspan="1" colspan="1">eastern</th><th rowspan="1" colspan="1">
                <abbrev xmlns:xlink="http://www.w3.org/1999/xlink" xlink:title="eye to ear distance" id="ABBRID0EPXCI" xlink:type="simple">EE</abbrev>
              </th><th rowspan="1" colspan="1">eastern</th><th rowspan="1" colspan="1">
                <abbrev xmlns:xlink="http://www.w3.org/1999/xlink" xlink:title="internarial distance" id="ABBRID0E1XCI" xlink:type="simple">IN</abbrev>
              </th><th rowspan="1" colspan="1">eastern</th></tr><tr><td rowspan="1" colspan="1">northeastern</td><td rowspan="1" colspan="1"/><td rowspan="1" colspan="1">northeastern</td><td rowspan="1" colspan="1"/><td rowspan="1" colspan="1">northeastern</td><td rowspan="1" colspan="1">0.03833241</td><td rowspan="1" colspan="1">northeastern</td><td rowspan="1" colspan="1"/></tr><tr><td rowspan="1" colspan="1">northcentral</td><td rowspan="1" colspan="1"/><td rowspan="1" colspan="1">northcentral</td><td rowspan="1" colspan="1"/><td rowspan="1" colspan="1">northcentral</td><td rowspan="1" colspan="1"/><td rowspan="1" colspan="1">northcentral</td><td rowspan="1" colspan="1">0.04698467</td></tr><tr><td rowspan="1" colspan="1">southern</td><td rowspan="1" colspan="1"/><td rowspan="1" colspan="1">southern</td><td rowspan="1" colspan="1">0.02441878</td><td rowspan="1" colspan="1">southern</td><td rowspan="1" colspan="1">0.00988557</td><td rowspan="1" colspan="1">southern</td><td rowspan="1" colspan="1">0.00568237</td></tr><tr><td rowspan="1" colspan="1">northwestern</td><td rowspan="1" colspan="1"/><td rowspan="1" colspan="1">northwestern</td><td rowspan="1" colspan="1">0.04406496</td><td rowspan="1" colspan="1">northwestern</td><td rowspan="1" colspan="1">0.01771997</td><td rowspan="1" colspan="1">northwestern</td><td rowspan="1" colspan="1">0.01143519</td></tr><tr><td rowspan="1" colspan="1">eastern</td><td rowspan="1" colspan="1"/><td rowspan="1" colspan="1">eastern</td><td rowspan="1" colspan="1"/><td rowspan="1" colspan="1">eastern</td><td rowspan="1" colspan="1"/><td rowspan="1" colspan="1">eastern</td><td rowspan="1" colspan="1"/></tr><tr><td rowspan="1" colspan="1">western</td><td rowspan="1" colspan="1">0.017352981</td><td rowspan="1" colspan="1">western</td><td rowspan="1" colspan="1">0.0086528</td><td rowspan="1" colspan="1">western</td><td rowspan="1" colspan="1">0.00138853</td><td rowspan="1" colspan="1">western</td><td rowspan="1" colspan="1">0.00115093</td></tr><tr><td rowspan="1" colspan="1">
                <bold>
                  <abbrev xmlns:xlink="http://www.w3.org/1999/xlink" xlink:title="brachial length" id="ABBRID0E43CI" xlink:type="simple">BracL</abbrev>
                </bold>
              </td><td rowspan="1" colspan="1"/><td rowspan="1" colspan="1">
                <bold>
                  <abbrev xmlns:xlink="http://www.w3.org/1999/xlink" xlink:title="head depth" id="ABBRID0EJ4CI" xlink:type="simple">HD</abbrev>
                </bold>
              </td><td rowspan="1" colspan="1"/><td rowspan="1" colspan="1">
                <bold>
                  <abbrev xmlns:xlink="http://www.w3.org/1999/xlink" xlink:title="eye to nostril distance" id="ABBRID0EV4CI" xlink:type="simple">EN</abbrev>
                </bold>
              </td><td rowspan="1" colspan="1"/><td rowspan="1" colspan="1">
                <bold>
                  <abbrev xmlns:xlink="http://www.w3.org/1999/xlink" xlink:title="interorbital distance" id="ABBRID0EB5CI" xlink:type="simple">IO</abbrev>
                </bold>
              </td><td rowspan="1" colspan="1"/></tr><tr><td rowspan="1" colspan="1">northeastern</td><td rowspan="1" colspan="1"/><td rowspan="1" colspan="1">northeastern</td><td rowspan="1" colspan="1"/><td rowspan="1" colspan="1">northeastern</td><td rowspan="1" colspan="1"/><td rowspan="1" colspan="1">northeastern</td><td rowspan="1" colspan="1">0.03322538</td></tr><tr><td rowspan="1" colspan="1">northcentral</td><td rowspan="1" colspan="1"/><td rowspan="1" colspan="1">northcentral</td><td rowspan="1" colspan="1">0.02137127</td><td rowspan="1" colspan="1">northcentral</td><td rowspan="1" colspan="1">0.0548663</td><td rowspan="1" colspan="1">northcentral</td><td rowspan="1" colspan="1">0.00419788</td></tr><tr><td rowspan="1" colspan="1">southern</td><td rowspan="1" colspan="1">0.025259163</td><td rowspan="1" colspan="1">southern</td><td rowspan="1" colspan="1">0.01295353</td><td rowspan="1" colspan="1">southern</td><td rowspan="1" colspan="1">0.01516702</td><td rowspan="1" colspan="1">southern</td><td rowspan="1" colspan="1">0.01003158</td></tr><tr><td rowspan="1" colspan="1">northwestern</td><td rowspan="1" colspan="1"/><td rowspan="1" colspan="1">northwestern</td><td rowspan="1" colspan="1">0.00730988</td><td rowspan="1" colspan="1">northwestern</td><td rowspan="1" colspan="1">0.01090641</td><td rowspan="1" colspan="1">northwestern</td><td rowspan="1" colspan="1">0.00082774</td></tr><tr><td rowspan="1" colspan="1">eastern</td><td rowspan="1" colspan="1"/><td rowspan="1" colspan="1">eastern</td><td rowspan="1" colspan="1"/><td rowspan="1" colspan="1">eastern</td><td rowspan="1" colspan="1"/><td rowspan="1" colspan="1">eastern</td><td rowspan="1" colspan="1"/></tr><tr><td rowspan="1" colspan="1">western</td><td rowspan="1" colspan="1">0.005804612</td><td rowspan="1" colspan="1">western</td><td rowspan="1" colspan="1">0.00299493</td><td rowspan="1" colspan="1">western</td><td rowspan="1" colspan="1">0.00487811</td><td rowspan="1" colspan="1">western</td><td rowspan="1" colspan="1">0.00047025</td></tr><tr><td rowspan="1" colspan="1">
                <bold>
                  <abbrev xmlns:xlink="http://www.w3.org/1999/xlink" xlink:title="ear length" id="ABBRID0EEDDI" xlink:type="simple">EarL</abbrev>
                </bold>
              </td><td rowspan="1" colspan="1"/><td rowspan="1" colspan="1">
                <bold>
                  <abbrev xmlns:xlink="http://www.w3.org/1999/xlink" xlink:title="head length" id="ABBRID0EQDDI" xlink:type="simple">HL</abbrev>
                </bold>
              </td><td rowspan="1" colspan="1"/><td rowspan="1" colspan="1">
                <bold>
                  <abbrev xmlns:xlink="http://www.w3.org/1999/xlink" xlink:title="femoral (thigh) length" id="ABBRID0E3DDI" xlink:type="simple">FemL</abbrev>
                </bold>
              </td><td rowspan="1" colspan="1"/><td rowspan="1" colspan="1">
                <bold>
                  <abbrev xmlns:xlink="http://www.w3.org/1999/xlink" xlink:title="snout length" id="ABBRID0EIEDI" xlink:type="simple">SN</abbrev>
                </bold>
              </td><td rowspan="1" colspan="1"/></tr><tr><td rowspan="1" colspan="1">northeastern</td><td rowspan="1" colspan="1">0.017276883</td><td rowspan="1" colspan="1">northeastern</td><td rowspan="1" colspan="1"/><td rowspan="1" colspan="1">northeastern</td><td rowspan="1" colspan="1"/><td rowspan="1" colspan="1">northeastern</td><td rowspan="1" colspan="1"/></tr><tr><td rowspan="1" colspan="1">northcentral</td><td rowspan="1" colspan="1"/><td rowspan="1" colspan="1">northcentral</td><td rowspan="1" colspan="1">0.05060414</td><td rowspan="1" colspan="1">northcentral</td><td rowspan="1" colspan="1">0.03824613</td><td rowspan="1" colspan="1">northcentral</td><td rowspan="1" colspan="1">0.04561404</td></tr><tr><td rowspan="1" colspan="1">southern</td><td rowspan="1" colspan="1">0.001794086</td><td rowspan="1" colspan="1">southern</td><td rowspan="1" colspan="1">0.00849435</td><td rowspan="1" colspan="1">southern</td><td rowspan="1" colspan="1">0.02032371</td><td rowspan="1" colspan="1">southern</td><td rowspan="1" colspan="1">0.01249032</td></tr><tr><td rowspan="1" colspan="1">northwestern</td><td rowspan="1" colspan="1">0.015886527</td><td rowspan="1" colspan="1">northwestern</td><td rowspan="1" colspan="1">0.01220355</td><td rowspan="1" colspan="1">northwestern</td><td rowspan="1" colspan="1">0.03684145</td><td rowspan="1" colspan="1">northwestern</td><td rowspan="1" colspan="1">0.00848437</td></tr><tr><td rowspan="1" colspan="1">eastern</td><td rowspan="1" colspan="1"/><td rowspan="1" colspan="1">eastern</td><td rowspan="1" colspan="1"/><td rowspan="1" colspan="1">eastern</td><td rowspan="1" colspan="1"/><td rowspan="1" colspan="1">eastern</td><td rowspan="1" colspan="1"/></tr><tr><td rowspan="1" colspan="1">western</td><td rowspan="1" colspan="1">0.009340077</td><td rowspan="1" colspan="1">western</td><td rowspan="1" colspan="1">0.00170115</td><td rowspan="1" colspan="1">western</td><td rowspan="1" colspan="1">0.00485775</td><td rowspan="1" colspan="1">western</td><td rowspan="1" colspan="1">0.00214369</td></tr><tr><td rowspan="1" colspan="1">
                <bold>
                  <abbrev xmlns:xlink="http://www.w3.org/1999/xlink" xlink:title="eye diameter" id="ABBRID0ELJDI" xlink:type="simple">ED</abbrev>
                </bold>
              </td><td rowspan="1" colspan="1"/><td rowspan="1" colspan="1">
                <bold>
                  <abbrev xmlns:xlink="http://www.w3.org/1999/xlink" xlink:title="head width" id="ABBRID0EXJDI" xlink:type="simple">HW</abbrev>
                </bold>
              </td><td rowspan="1" colspan="1"/><td rowspan="1" colspan="1">
                <bold>
                  <abbrev xmlns:xlink="http://www.w3.org/1999/xlink" xlink:title="tibia length" id="ABBRID0EDKDI" xlink:type="simple">TibL</abbrev>
                </bold>
              </td><td rowspan="1" colspan="1"/><td rowspan="1" colspan="1"/><td rowspan="1" colspan="1"/></tr><tr><td rowspan="1" colspan="1">northeastern</td><td rowspan="1" colspan="1"/><td rowspan="1" colspan="1">northeastern</td><td rowspan="1" colspan="1">0.03879641</td><td rowspan="1" colspan="1">northeastern</td><td rowspan="1" colspan="1"/><td rowspan="1" colspan="1"/><td rowspan="1" colspan="1"/></tr><tr><td rowspan="1" colspan="1">northcentral</td><td rowspan="1" colspan="1"/><td rowspan="1" colspan="1">northcentral</td><td rowspan="1" colspan="1">0.01550305</td><td rowspan="1" colspan="1">northcentral</td><td rowspan="1" colspan="1"/><td rowspan="1" colspan="1"/><td rowspan="1" colspan="1"/></tr><tr><td rowspan="1" colspan="1">southern</td><td rowspan="1" colspan="1">0.03106832</td><td rowspan="1" colspan="1">southern</td><td rowspan="1" colspan="1">0.00421885</td><td rowspan="1" colspan="1">southern</td><td rowspan="1" colspan="1"/><td rowspan="1" colspan="1"/><td rowspan="1" colspan="1"/></tr><tr><td rowspan="1" colspan="1">northwestern</td><td rowspan="1" colspan="1">0.023975227</td><td rowspan="1" colspan="1">northwestern</td><td rowspan="1" colspan="1">0.00429371</td><td rowspan="1" colspan="1">northwestern</td><td rowspan="1" colspan="1"/><td rowspan="1" colspan="1"/><td rowspan="1" colspan="1"/></tr><tr><td rowspan="1" colspan="1">eastern</td><td rowspan="1" colspan="1"/><td rowspan="1" colspan="1">eastern</td><td rowspan="1" colspan="1"/><td rowspan="1" colspan="1">eastern</td><td rowspan="1" colspan="1"/><td rowspan="1" colspan="1"/><td rowspan="1" colspan="1"/></tr><tr><td rowspan="1" colspan="1">western</td><td rowspan="1" colspan="1">0.037119934</td><td rowspan="1" colspan="1">western</td><td rowspan="1" colspan="1">0.00105094</td><td rowspan="1" colspan="1">western</td><td rowspan="1" colspan="1">0.01185257</td><td rowspan="1" colspan="1"/><td rowspan="1" colspan="1"/></tr></tbody></table></table-wrap><table-wrap id="T5" position="float" orientation="portrait"><label>Table 5.</label><caption><p>Statistically significant differences (p &lt; 0.05) among the means of meristic characters among lineage combinations of <italic><tp:taxon-name><tp:taxon-name-part taxon-name-part-type="genus" reg="Cyrtodactylus">Cyrtodactylus</tp:taxon-name-part><tp:taxon-name-part taxon-name-part-type="species" reg="peninsularis">peninsularis</tp:taxon-name-part></tp:taxon-name></italic> sp. nov. based on the <abbrev xmlns:xlink="http://www.w3.org/1999/xlink" xlink:title="analysis of variance" id="ABBRID0E1PDI" xlink:type="simple">ANOVA</abbrev> analyses. <abbrev xmlns:xlink="http://www.w3.org/1999/xlink" xlink:title="no significance" id="ABBRID0E5PDI" xlink:type="simple">ns</abbrev> = no significance. Abbreviations are in Materials and methods.</p></caption><table id="TID0EYXBK" rules="all"><tbody><tr><th rowspan="1" colspan="1">
                <abbrev xmlns:xlink="http://www.w3.org/1999/xlink" xlink:title="number of enlarged femoral scales" id="ABBRID0ELQDI" xlink:type="simple">FS</abbrev>
              </th><th rowspan="1" colspan="1">northcentral</th><th rowspan="1" colspan="1">northwestern</th><th rowspan="1" colspan="1">eastern</th><th rowspan="1" colspan="1">
                <abbrev xmlns:xlink="http://www.w3.org/1999/xlink" xlink:title="the number of paravertebral tubercles" id="ABBRID0E3QDI" xlink:type="simple">PVT</abbrev>
              </th><th rowspan="1" colspan="1">northcentral</th><th rowspan="1" colspan="1">eastern</th></tr><tr><td rowspan="1" colspan="1">northeastern</td><td rowspan="1" colspan="1">0.047778828</td><td rowspan="1" colspan="1">
                <abbrev xmlns:xlink="http://www.w3.org/1999/xlink" xlink:title="no significance" id="ABBRID0ERRDI" xlink:type="simple">ns</abbrev>
              </td><td rowspan="1" colspan="1">
                <abbrev xmlns:xlink="http://www.w3.org/1999/xlink" xlink:title="no significance" id="ABBRID0EZRDI" xlink:type="simple">ns</abbrev>
              </td><td rowspan="1" colspan="1">northeastern</td><td rowspan="1" colspan="1">
                <abbrev xmlns:xlink="http://www.w3.org/1999/xlink" xlink:title="no significance" id="ABBRID0EESDI" xlink:type="simple">ns</abbrev>
              </td><td rowspan="1" colspan="1">
                <abbrev xmlns:xlink="http://www.w3.org/1999/xlink" xlink:title="no significance" id="ABBRID0EMSDI" xlink:type="simple">ns</abbrev>
              </td></tr><tr><td rowspan="1" colspan="1">northwestern</td><td rowspan="1" colspan="1">
                <abbrev xmlns:xlink="http://www.w3.org/1999/xlink" xlink:title="no significance" id="ABBRID0EYSDI" xlink:type="simple">ns</abbrev>
              </td><td rowspan="1" colspan="1">
                <abbrev xmlns:xlink="http://www.w3.org/1999/xlink" xlink:title="no significance" id="ABBRID0EATDI" xlink:type="simple">ns</abbrev>
              </td><td rowspan="1" colspan="1">
                <abbrev xmlns:xlink="http://www.w3.org/1999/xlink" xlink:title="no significance" id="ABBRID0EITDI" xlink:type="simple">ns</abbrev>
              </td><td rowspan="1" colspan="1">northwestern</td><td rowspan="1" colspan="1">0.01550179</td><td rowspan="1" colspan="1">
                <abbrev xmlns:xlink="http://www.w3.org/1999/xlink" xlink:title="no significance" id="ABBRID0EWTDI" xlink:type="simple">ns</abbrev>
              </td></tr><tr><td rowspan="1" colspan="1">eastern</td><td rowspan="1" colspan="1">
                <abbrev xmlns:xlink="http://www.w3.org/1999/xlink" xlink:title="no significance" id="ABBRID0ECUDI" xlink:type="simple">ns</abbrev>
              </td><td rowspan="1" colspan="1">
                <abbrev xmlns:xlink="http://www.w3.org/1999/xlink" xlink:title="no significance" id="ABBRID0EKUDI" xlink:type="simple">ns</abbrev>
              </td><td rowspan="1" colspan="1">
                <abbrev xmlns:xlink="http://www.w3.org/1999/xlink" xlink:title="no significance" id="ABBRID0ESUDI" xlink:type="simple">ns</abbrev>
              </td><td rowspan="1" colspan="1">eastern</td><td rowspan="1" colspan="1">
                <abbrev xmlns:xlink="http://www.w3.org/1999/xlink" xlink:title="no significance" id="ABBRID0E4UDI" xlink:type="simple">ns</abbrev>
              </td><td rowspan="1" colspan="1">
                <abbrev xmlns:xlink="http://www.w3.org/1999/xlink" xlink:title="no significance" id="ABBRID0EFVDI" xlink:type="simple">ns</abbrev>
              </td></tr><tr><td rowspan="1" colspan="1">
                <bold>
                  <abbrev xmlns:xlink="http://www.w3.org/1999/xlink" xlink:title="infralabial scales" id="ABBRID0EPVDI" xlink:type="simple">IL</abbrev>
                </bold>
              </td><td rowspan="1" colspan="1"/><td rowspan="1" colspan="1"/><td rowspan="1" colspan="1"/><td rowspan="1" colspan="1">
                <bold>
                  <abbrev xmlns:xlink="http://www.w3.org/1999/xlink" xlink:title="transverse rows of ventral scales" id="ABBRID0EBWDI" xlink:type="simple">TVS</abbrev>
                </bold>
              </td><td rowspan="1" colspan="1"/><td rowspan="1" colspan="1"/></tr><tr><td rowspan="1" colspan="1">northeastern</td><td rowspan="1" colspan="1">
                <abbrev xmlns:xlink="http://www.w3.org/1999/xlink" xlink:title="no significance" id="ABBRID0ETWDI" xlink:type="simple">ns</abbrev>
              </td><td rowspan="1" colspan="1">
                <abbrev xmlns:xlink="http://www.w3.org/1999/xlink" xlink:title="no significance" id="ABBRID0E2WDI" xlink:type="simple">ns</abbrev>
              </td><td rowspan="1" colspan="1">0.018419858</td><td rowspan="1" colspan="1">northeastern</td><td rowspan="1" colspan="1">
                <abbrev xmlns:xlink="http://www.w3.org/1999/xlink" xlink:title="no significance" id="ABBRID0EJXDI" xlink:type="simple">ns</abbrev>
              </td><td rowspan="1" colspan="1">
                <abbrev xmlns:xlink="http://www.w3.org/1999/xlink" xlink:title="no significance" id="ABBRID0ERXDI" xlink:type="simple">ns</abbrev>
              </td></tr><tr><td rowspan="1" colspan="1">northcentral</td><td rowspan="1" colspan="1">
                <abbrev xmlns:xlink="http://www.w3.org/1999/xlink" xlink:title="no significance" id="ABBRID0E4XDI" xlink:type="simple">ns</abbrev>
              </td><td rowspan="1" colspan="1">
                <abbrev xmlns:xlink="http://www.w3.org/1999/xlink" xlink:title="no significance" id="ABBRID0EFYDI" xlink:type="simple">ns</abbrev>
              </td><td rowspan="1" colspan="1">0.001204268</td><td rowspan="1" colspan="1">northcentral</td><td rowspan="1" colspan="1">
                <abbrev xmlns:xlink="http://www.w3.org/1999/xlink" xlink:title="no significance" id="ABBRID0ETYDI" xlink:type="simple">ns</abbrev>
              </td><td rowspan="1" colspan="1">
                <abbrev xmlns:xlink="http://www.w3.org/1999/xlink" xlink:title="no significance" id="ABBRID0E2YDI" xlink:type="simple">ns</abbrev>
              </td></tr><tr><td rowspan="1" colspan="1">southern</td><td rowspan="1" colspan="1">
                <abbrev xmlns:xlink="http://www.w3.org/1999/xlink" xlink:title="no significance" id="ABBRID0EHZDI" xlink:type="simple">ns</abbrev>
              </td><td rowspan="1" colspan="1">
                <abbrev xmlns:xlink="http://www.w3.org/1999/xlink" xlink:title="no significance" id="ABBRID0EPZDI" xlink:type="simple">ns</abbrev>
              </td><td rowspan="1" colspan="1">0.046936213</td><td rowspan="1" colspan="1">southern</td><td rowspan="1" colspan="1">
                <abbrev xmlns:xlink="http://www.w3.org/1999/xlink" xlink:title="no significance" id="ABBRID0E4ZDI" xlink:type="simple">ns</abbrev>
              </td><td rowspan="1" colspan="1">0.04495103</td></tr><tr><td rowspan="1" colspan="1">northwestern</td><td rowspan="1" colspan="1">
                <abbrev xmlns:xlink="http://www.w3.org/1999/xlink" xlink:title="no significance" id="ABBRID0EM1DI" xlink:type="simple">ns</abbrev>
              </td><td rowspan="1" colspan="1">
                <abbrev xmlns:xlink="http://www.w3.org/1999/xlink" xlink:title="no significance" id="ABBRID0EU1DI" xlink:type="simple">ns</abbrev>
              </td><td rowspan="1" colspan="1">0.005434208</td><td rowspan="1" colspan="1">northwestern</td><td rowspan="1" colspan="1">
                <abbrev xmlns:xlink="http://www.w3.org/1999/xlink" xlink:title="no significance" id="ABBRID0EC2DI" xlink:type="simple">ns</abbrev>
              </td><td rowspan="1" colspan="1">
                <abbrev xmlns:xlink="http://www.w3.org/1999/xlink" xlink:title="no significance" id="ABBRID0EK2DI" xlink:type="simple">ns</abbrev>
              </td></tr><tr><td rowspan="1" colspan="1">
                <bold>
                  <abbrev xmlns:xlink="http://www.w3.org/1999/xlink" xlink:title="number of internasal scales" id="ABBRID0EU2DI" xlink:type="simple">INA</abbrev>
                </bold>
              </td><td rowspan="1" colspan="1"/><td rowspan="1" colspan="1"/><td rowspan="1" colspan="1"/><td rowspan="1" colspan="1"/><td rowspan="1" colspan="1"/><td rowspan="1" colspan="1"/></tr><tr><td rowspan="1" colspan="1">northeastern</td><td rowspan="1" colspan="1">
                <abbrev xmlns:xlink="http://www.w3.org/1999/xlink" xlink:title="no significance" id="ABBRID0ES3DI" xlink:type="simple">ns</abbrev>
              </td><td rowspan="1" colspan="1">0.027522026</td><td rowspan="1" colspan="1"/><td rowspan="1" colspan="1"/><td rowspan="1" colspan="1"/><td rowspan="1" colspan="1"/></tr><tr><td rowspan="1" colspan="1">
                <bold>
                  <abbrev xmlns:xlink="http://www.w3.org/1999/xlink" xlink:title="the number of paravertebral tubercles" id="ABBRID0EL4DI" xlink:type="simple">PVT</abbrev>
                </bold>
              </td><td rowspan="1" colspan="1"/><td rowspan="1" colspan="1"/><td rowspan="1" colspan="1"/><td rowspan="1" colspan="1"/><td rowspan="1" colspan="1"/><td rowspan="1" colspan="1"/></tr><tr><td rowspan="1" colspan="1">northwestern</td><td rowspan="1" colspan="1">0.01550179</td><td rowspan="1" colspan="1">
                <abbrev xmlns:xlink="http://www.w3.org/1999/xlink" xlink:title="no significance" id="ABBRID0EM5DI" xlink:type="simple">ns</abbrev>
              </td><td rowspan="1" colspan="1">
                <abbrev xmlns:xlink="http://www.w3.org/1999/xlink" xlink:title="no significance" id="ABBRID0EU5DI" xlink:type="simple">ns</abbrev>
              </td><td rowspan="1" colspan="1"/><td rowspan="1" colspan="1"/><td rowspan="1" colspan="1"/></tr><tr><td rowspan="1" colspan="1">
                <bold>
                  <abbrev xmlns:xlink="http://www.w3.org/1999/xlink" xlink:title="transverse rows of ventral scales" id="ABBRID0EH6DI" xlink:type="simple">TVS</abbrev>
                </bold>
              </td><td rowspan="1" colspan="1"/><td rowspan="1" colspan="1"/><td rowspan="1" colspan="1"/><td rowspan="1" colspan="1"/><td rowspan="1" colspan="1"/><td rowspan="1" colspan="1"/></tr><tr><td rowspan="1" colspan="1">southern</td><td rowspan="1" colspan="1">
                <abbrev xmlns:xlink="http://www.w3.org/1999/xlink" xlink:title="no significance" id="ABBRID0EGAAK" xlink:type="simple">ns</abbrev>
              </td><td rowspan="1" colspan="1">
                <abbrev xmlns:xlink="http://www.w3.org/1999/xlink" xlink:title="no significance" id="ABBRID0EOAAK" xlink:type="simple">ns</abbrev>
              </td><td rowspan="1" colspan="1">0.04495103</td><td rowspan="1" colspan="1"/><td rowspan="1" colspan="1"/><td rowspan="1" colspan="1"/></tr></tbody></table></table-wrap><table-wrap id="T3" position="float" orientation="portrait"><label>Table 3.</label><caption><p>Statistically significant differences (p &lt; 0.05) based on the <abbrev xmlns:xlink="http://www.w3.org/1999/xlink" xlink:title="analysis of variance" id="ABBRID0ENUBI" xlink:type="simple">ANOVA</abbrev> of meristic and morphometric character means between <italic><tp:taxon-name><tp:taxon-name-part taxon-name-part-type="genus" reg="Cyrtodactylus">Cyrtodactylus</tp:taxon-name-part><tp:taxon-name-part taxon-name-part-type="species" reg="peninsularis">peninsularis</tp:taxon-name-part></tp:taxon-name></italic> sp. nov. and <italic><tp:taxon-name><tp:taxon-name-part taxon-name-part-type="genus" reg="Cyrtodactylus">C.</tp:taxon-name-part><tp:taxon-name-part taxon-name-part-type="species" reg="consobrinus">consobrinus</tp:taxon-name-part></tp:taxon-name></italic> and <italic><tp:taxon-name><tp:taxon-name-part taxon-name-part-type="genus" reg="Cyrtodactylus">C.</tp:taxon-name-part><tp:taxon-name-part taxon-name-part-type="species" reg="hutan">hutan.</tp:taxon-name-part></tp:taxon-name></italic> There were no statistically significant differences between any means of the latter two species. Abbreviations are in the Materials and methods.</p></caption><table id="TID0EOAAK" rules="all"><tbody><tr><th rowspan="1" colspan="1"/><th rowspan="1" colspan="1">
                <italic>
                  <tp:taxon-name><tp:taxon-name-part taxon-name-part-type="genus" reg="Cyrtodactylus">C.</tp:taxon-name-part><tp:taxon-name-part taxon-name-part-type="species" reg="consobrinus">consobrinus</tp:taxon-name-part></tp:taxon-name>
                </italic>
              </th><th rowspan="1" colspan="1">
                <italic>
                  <tp:taxon-name><tp:taxon-name-part taxon-name-part-type="genus" reg="Cyrtodactylus">C.</tp:taxon-name-part><tp:taxon-name-part taxon-name-part-type="species" reg="hutan">hutan</tp:taxon-name-part></tp:taxon-name>
                </italic>
              </th><th rowspan="1" colspan="1"/><th rowspan="1" colspan="1">
                <italic>
                  <tp:taxon-name><tp:taxon-name-part taxon-name-part-type="genus" reg="Cyrtodactylus">C.</tp:taxon-name-part><tp:taxon-name-part taxon-name-part-type="species" reg="consobrinus">consobrinus</tp:taxon-name-part></tp:taxon-name>
                </italic>
              </th><th rowspan="1" colspan="1">
                <italic>
                  <tp:taxon-name><tp:taxon-name-part taxon-name-part-type="genus" reg="Cyrtodactylus">C.</tp:taxon-name-part><tp:taxon-name-part taxon-name-part-type="species" reg="hutan">hutan</tp:taxon-name-part></tp:taxon-name>
                </italic>
              </th></tr><tr><td rowspan="1" colspan="1">
                <bold>morphometric data</bold>
              </td><td rowspan="1" colspan="1"/><td rowspan="1" colspan="1"/><td rowspan="1" colspan="1">
                <bold>meristic data</bold>
              </td><td rowspan="1" colspan="1"/><td rowspan="1" colspan="1"/></tr><tr><td rowspan="1" colspan="1">
                <bold>
                  <abbrev xmlns:xlink="http://www.w3.org/1999/xlink" xlink:title="axilla to groin length" id="ABBRID0EYYBI" xlink:type="simple">AG</abbrev>
                </bold>
              </td><td rowspan="1" colspan="1"/><td rowspan="1" colspan="1"/><td rowspan="1" colspan="1">
                <bold>
                  <abbrev xmlns:xlink="http://www.w3.org/1999/xlink" xlink:title="infralabial scales" id="ABBRID0EHZBI" xlink:type="simple">IL</abbrev>
                </bold>
              </td><td rowspan="1" colspan="1"/><td rowspan="1" colspan="1"/></tr><tr><td rowspan="1" colspan="1"><italic><tp:taxon-name><tp:taxon-name-part taxon-name-part-type="genus" reg="Cyrtodactylus">Cyrtodactylus</tp:taxon-name-part><tp:taxon-name-part taxon-name-part-type="species" reg="peninsularis">peninsularis</tp:taxon-name-part></tp:taxon-name></italic> sp. nov.</td><td rowspan="1" colspan="1">0.00048417</td><td rowspan="1" colspan="1">0.03845923</td><td rowspan="1" colspan="1"><italic><tp:taxon-name><tp:taxon-name-part taxon-name-part-type="genus" reg="Cyrtodactylus">Cyrtodactylus</tp:taxon-name-part><tp:taxon-name-part taxon-name-part-type="species" reg="peninsularis">peninsularis</tp:taxon-name-part></tp:taxon-name></italic> sp. nov.</td><td rowspan="1" colspan="1">2.44E-10</td><td rowspan="1" colspan="1">0.00291076</td></tr><tr><td rowspan="1" colspan="1">
                <bold>
                  <abbrev xmlns:xlink="http://www.w3.org/1999/xlink" xlink:title="snout length" id="ABBRID0EC2BI" xlink:type="simple">SN</abbrev>
                </bold>
              </td><td rowspan="1" colspan="1"/><td rowspan="1" colspan="1"/><td rowspan="1" colspan="1">
                <bold>
                  <abbrev xmlns:xlink="http://www.w3.org/1999/xlink" xlink:title="longitudinal rows of body tubercles" id="ABBRID0ER2BI" xlink:type="simple">LRT</abbrev>
                </bold>
              </td><td rowspan="1" colspan="1"/><td rowspan="1" colspan="1"/></tr><tr><td rowspan="1" colspan="1"><italic><tp:taxon-name><tp:taxon-name-part taxon-name-part-type="genus" reg="Cyrtodactylus">Cyrtodactylus</tp:taxon-name-part><tp:taxon-name-part taxon-name-part-type="species" reg="peninsularis">peninsularis</tp:taxon-name-part></tp:taxon-name></italic> sp. nov.</td><td rowspan="1" colspan="1">0</td><td rowspan="1" colspan="1">1.37E-08</td><td rowspan="1" colspan="1"><italic><tp:taxon-name><tp:taxon-name-part taxon-name-part-type="genus" reg="Cyrtodactylus">Cyrtodactylus</tp:taxon-name-part><tp:taxon-name-part taxon-name-part-type="species" reg="peninsularis">peninsularis</tp:taxon-name-part></tp:taxon-name></italic> sp. nov.</td><td rowspan="1" colspan="1">7.38E-07</td><td rowspan="1" colspan="1">0.00202505</td></tr><tr><td rowspan="1" colspan="1">
                <bold>
                  <abbrev xmlns:xlink="http://www.w3.org/1999/xlink" xlink:title="femoral (thigh) length" id="ABBRID0EM4BI" xlink:type="simple">FemL</abbrev>
                </bold>
              </td><td rowspan="1" colspan="1"/><td rowspan="1" colspan="1"/><td rowspan="1" colspan="1">
                <bold>
                  <abbrev xmlns:xlink="http://www.w3.org/1999/xlink" xlink:title="longitudinal rows of ventral scales" id="ABBRID0E24BI" xlink:type="simple">LVS</abbrev>
                </bold>
              </td><td rowspan="1" colspan="1"/><td rowspan="1" colspan="1"/></tr><tr><td rowspan="1" colspan="1"><italic><tp:taxon-name><tp:taxon-name-part taxon-name-part-type="genus" reg="Cyrtodactylus">Cyrtodactylus</tp:taxon-name-part><tp:taxon-name-part taxon-name-part-type="species" reg="peninsularis">peninsularis</tp:taxon-name-part></tp:taxon-name></italic> sp. nov.</td><td rowspan="1" colspan="1">0.00088311</td><td rowspan="1" colspan="1">
                <abbrev xmlns:xlink="http://www.w3.org/1999/xlink" xlink:title="no significance" id="ABBRID0E35BI" xlink:type="simple">ns</abbrev>
              </td><td rowspan="1" colspan="1"><italic><tp:taxon-name><tp:taxon-name-part taxon-name-part-type="genus" reg="Cyrtodactylus">Cyrtodactylus</tp:taxon-name-part><tp:taxon-name-part taxon-name-part-type="species" reg="peninsularis">peninsularis</tp:taxon-name-part></tp:taxon-name></italic> sp. nov.</td><td rowspan="1" colspan="1">3.27E-05</td><td rowspan="1" colspan="1">0.0015292</td></tr><tr><td rowspan="1" colspan="1">
                <bold>
                  <abbrev xmlns:xlink="http://www.w3.org/1999/xlink" xlink:title="forearm length" id="ABBRID0E26BI" xlink:type="simple">ForeL</abbrev>
                </bold>
              </td><td rowspan="1" colspan="1"/><td rowspan="1" colspan="1"/><td rowspan="1" colspan="1">
                <bold>
                  <abbrev xmlns:xlink="http://www.w3.org/1999/xlink" xlink:title="The number of enlarged precloacal scales" id="ABBRID0EKACI" xlink:type="simple">PS</abbrev>
                </bold>
              </td><td rowspan="1" colspan="1"/><td rowspan="1" colspan="1"/></tr><tr><td rowspan="1" colspan="1"><italic><tp:taxon-name><tp:taxon-name-part taxon-name-part-type="genus" reg="Cyrtodactylus">Cyrtodactylus</tp:taxon-name-part><tp:taxon-name-part taxon-name-part-type="species" reg="peninsularis">peninsularis</tp:taxon-name-part></tp:taxon-name></italic> sp. nov.</td><td rowspan="1" colspan="1">7.27E-06</td><td rowspan="1" colspan="1">0.00505335</td><td rowspan="1" colspan="1"><italic><tp:taxon-name><tp:taxon-name-part taxon-name-part-type="genus" reg="Cyrtodactylus">Cyrtodactylus</tp:taxon-name-part><tp:taxon-name-part taxon-name-part-type="species" reg="peninsularis">peninsularis</tp:taxon-name-part></tp:taxon-name></italic> sp. nov.</td><td rowspan="1" colspan="1">0.00102883</td><td rowspan="1" colspan="1">7.82E-05</td></tr><tr><td rowspan="1" colspan="1">
                <bold>
                  <abbrev xmlns:xlink="http://www.w3.org/1999/xlink" xlink:title="head depth" id="ABBRID0EFCCI" xlink:type="simple">HD</abbrev>
                </bold>
              </td><td rowspan="1" colspan="1"/><td rowspan="1" colspan="1"/><td rowspan="1" colspan="1">
                <bold>
                  <abbrev xmlns:xlink="http://www.w3.org/1999/xlink" xlink:title="the number of paravertebral tubercles" id="ABBRID0EUCCI" xlink:type="simple">PVT</abbrev>
                </bold>
              </td><td rowspan="1" colspan="1"/><td rowspan="1" colspan="1"/></tr><tr><td rowspan="1" colspan="1"><italic><tp:taxon-name><tp:taxon-name-part taxon-name-part-type="genus" reg="Cyrtodactylus">Cyrtodactylus</tp:taxon-name-part><tp:taxon-name-part taxon-name-part-type="species" reg="peninsularis">peninsularis</tp:taxon-name-part></tp:taxon-name></italic> sp. nov.</td><td rowspan="1" colspan="1">0.00216919</td><td rowspan="1" colspan="1">
                <abbrev xmlns:xlink="http://www.w3.org/1999/xlink" xlink:title="no significance" id="ABBRID0EVDCI" xlink:type="simple">ns</abbrev>
              </td><td rowspan="1" colspan="1"><italic><tp:taxon-name><tp:taxon-name-part taxon-name-part-type="genus" reg="Cyrtodactylus">Cyrtodactylus</tp:taxon-name-part><tp:taxon-name-part taxon-name-part-type="species" reg="peninsularis">peninsularis</tp:taxon-name-part></tp:taxon-name></italic> sp. nov.</td><td rowspan="1" colspan="1">0</td><td rowspan="1" colspan="1">0</td></tr><tr><td rowspan="1" colspan="1">
                <bold>
                  <abbrev xmlns:xlink="http://www.w3.org/1999/xlink" xlink:title="head length" id="ABBRID0EUECI" xlink:type="simple">HL</abbrev>
                </bold>
              </td><td rowspan="1" colspan="1"/><td rowspan="1" colspan="1"/><td rowspan="1" colspan="1">
                <bold>
                  <abbrev xmlns:xlink="http://www.w3.org/1999/xlink" xlink:title="southern lineage" id="ABBRID0EDFCI" xlink:type="simple">SL</abbrev>
                </bold>
              </td><td rowspan="1" colspan="1"/><td rowspan="1" colspan="1"/></tr><tr><td rowspan="1" colspan="1"><italic><tp:taxon-name><tp:taxon-name-part taxon-name-part-type="genus" reg="Cyrtodactylus">Cyrtodactylus</tp:taxon-name-part><tp:taxon-name-part taxon-name-part-type="species" reg="peninsularis">peninsularis</tp:taxon-name-part></tp:taxon-name></italic> sp. nov.</td><td rowspan="1" colspan="1">0.01114378</td><td rowspan="1" colspan="1">0.04149057</td><td rowspan="1" colspan="1"><italic><tp:taxon-name><tp:taxon-name-part taxon-name-part-type="genus" reg="Cyrtodactylus">Cyrtodactylus</tp:taxon-name-part><tp:taxon-name-part taxon-name-part-type="species" reg="peninsularis">peninsularis</tp:taxon-name-part></tp:taxon-name></italic> sp. nov.</td><td rowspan="1" colspan="1">0</td><td rowspan="1" colspan="1">0.00427914</td></tr><tr><td rowspan="1" colspan="1">
                <bold>
                  <abbrev xmlns:xlink="http://www.w3.org/1999/xlink" xlink:title="head width" id="ABBRID0E5GCI" xlink:type="simple">HW</abbrev>
                </bold>
              </td><td rowspan="1" colspan="1"/><td rowspan="1" colspan="1"/><td rowspan="1" colspan="1"/><td rowspan="1" colspan="1"/><td rowspan="1" colspan="1"/></tr><tr><td rowspan="1" colspan="1"><italic><tp:taxon-name><tp:taxon-name-part taxon-name-part-type="genus" reg="Cyrtodactylus">Cyrtodactylus</tp:taxon-name-part><tp:taxon-name-part taxon-name-part-type="species" reg="peninsularis">peninsularis</tp:taxon-name-part></tp:taxon-name></italic> sp. nov.</td><td rowspan="1" colspan="1">0.01807166</td><td rowspan="1" colspan="1">0.0465810</td><td rowspan="1" colspan="1"/><td rowspan="1" colspan="1"/><td rowspan="1" colspan="1"/></tr><tr><td rowspan="1" colspan="1">
                <bold>
                  <abbrev xmlns:xlink="http://www.w3.org/1999/xlink" xlink:title="snout-vent length" id="ABBRID0EWICI" xlink:type="simple">SVL</abbrev>
                </bold>
              </td><td rowspan="1" colspan="1"/><td rowspan="1" colspan="1"/><td rowspan="1" colspan="1"/><td rowspan="1" colspan="1"/><td rowspan="1" colspan="1"/></tr><tr><td rowspan="1" colspan="1"><italic><tp:taxon-name><tp:taxon-name-part taxon-name-part-type="genus" reg="Cyrtodactylus">Cyrtodactylus</tp:taxon-name-part><tp:taxon-name-part taxon-name-part-type="species" reg="peninsularis">peninsularis</tp:taxon-name-part></tp:taxon-name></italic> sp. nov.</td><td rowspan="1" colspan="1">0.01523904</td><td rowspan="1" colspan="1">
                <abbrev xmlns:xlink="http://www.w3.org/1999/xlink" xlink:title="no significance" id="ABBRID0EAKCI" xlink:type="simple">ns</abbrev>
              </td><td rowspan="1" colspan="1"/><td rowspan="1" colspan="1"/><td rowspan="1" colspan="1"/></tr><tr><td rowspan="1" colspan="1">
                <bold>
                  <abbrev xmlns:xlink="http://www.w3.org/1999/xlink" xlink:title="tibia length" id="ABBRID0ETKCI" xlink:type="simple">TibL</abbrev>
                </bold>
              </td><td rowspan="1" colspan="1"/><td rowspan="1" colspan="1"/><td rowspan="1" colspan="1"/><td rowspan="1" colspan="1"/><td rowspan="1" colspan="1"/></tr><tr><td rowspan="1" colspan="1"><italic><tp:taxon-name><tp:taxon-name-part taxon-name-part-type="genus" reg="Cyrtodactylus">Cyrtodactylus</tp:taxon-name-part><tp:taxon-name-part taxon-name-part-type="species" reg="peninsularis">peninsularis</tp:taxon-name-part></tp:taxon-name></italic> sp. nov.</td><td rowspan="1" colspan="1">7.42E-08</td><td rowspan="1" colspan="1">0.00171716</td><td rowspan="1" colspan="1"/><td rowspan="1" colspan="1"/><td rowspan="1" colspan="1"/></tr></tbody></table></table-wrap></tp:treatment-sec><ref-list><ref id="B5"><mixed-citation xmlns:xlink="http://www.w3.org/1999/xlink" xlink:type="simple"><person-group><name name-style="western"><surname>Boulenger</surname><given-names>GA</given-names></name></person-group> (<year>1912</year>) A vertebrate fauna of the Malay Peninsula from the Isthmus of Kra to Singapore incl. the adjacent islands. <tp:taxon-name><tp:taxon-name-part taxon-name-part-type="class">Reptilia</tp:taxon-name-part></tp:taxon-name> and <tp:taxon-name><tp:taxon-name-part taxon-name-part-type="class">Amphibia</tp:taxon-name-part></tp:taxon-name>. London (Taylor &amp; Francis), [xiii +] 298 pp. <ext-link xlink:href="10.5962/bhl.title.10813" ext-link-type="doi" xlink:type="simple">https://doi.org/10.5962/bhl.title.10813</ext-link></mixed-citation></ref><ref id="B73"><mixed-citation xmlns:xlink="http://www.w3.org/1999/xlink" xlink:type="simple"><person-group><name name-style="western"><surname>Smith</surname><given-names>MA</given-names></name></person-group> (<year>1930</year>) <article-title>The <tp:taxon-name><tp:taxon-name-part taxon-name-part-type="class">reptilia</tp:taxon-name-part></tp:taxon-name> and amphibia of the Malay Peninsula.</article-title><source>Annals &amp; Magazine of Natural History</source><volume>3</volume>(<issue>34</issue>): <fpage>1</fpage>–<lpage>149</lpage>. <ext-link xlink:href="10.1080/00222933008673247" ext-link-type="doi" xlink:type="simple">https://doi.org/10.1080/00222933008673247</ext-link></mixed-citation></ref><ref id="B6"><mixed-citation xmlns:xlink="http://www.w3.org/1999/xlink" xlink:type="simple"><person-group><name name-style="western"><surname>Bourret</surname><given-names>R</given-names></name></person-group> (<year>2009</year>) Les Lézards de l’Indochine, Edition Chimaira, Frankfurt am Main, 624–624.</mixed-citation></ref><ref id="B29"><mixed-citation xmlns:xlink="http://www.w3.org/1999/xlink" xlink:type="simple"><person-group><name name-style="western"><surname>Grandison</surname><given-names>AGC</given-names></name></person-group> (<year>1972</year>) <article-title>The Gunong Benom Expedition 1967. 5. Reptiles and amphibians of Gunong Benom with a description of a new species of <italic><tp:taxon-name><tp:taxon-name-part taxon-name-part-type="genus">Macrocalamus</tp:taxon-name-part></tp:taxon-name></italic>.</article-title><source>Bulletin of the British Museum of Natural History (Zoology), London</source><volume>23</volume>: <fpage>45</fpage>–<lpage>101</lpage>. <ext-link xlink:href="10.5962/p.314200" ext-link-type="doi" xlink:type="simple">https://doi.org/10.5962/p.314200</ext-link></mixed-citation></ref><ref id="B25"><mixed-citation xmlns:xlink="http://www.w3.org/1999/xlink" xlink:type="simple"><person-group><name name-style="western"><surname>Dring</surname><given-names>JCM</given-names></name></person-group> (<year>1979</year>) <article-title>Amphibians and reptiles from northern Trengganau, Malaysia, with descriptions of two new geckoes: <italic><tp:taxon-name><tp:taxon-name-part taxon-name-part-type="genus">Cnemaspis</tp:taxon-name-part></tp:taxon-name></italic> and <italic><tp:taxon-name><tp:taxon-name-part taxon-name-part-type="genus">Cyrtodactylus.</tp:taxon-name-part></tp:taxon-name></italic> Bulletin of the British Museum (Natural History).</article-title><source>Historical Series</source><volume>34</volume>: <fpage>181</fpage>–<lpage>241</lpage>. [Natural History]</mixed-citation></ref><ref id="B24"><mixed-citation xmlns:xlink="http://www.w3.org/1999/xlink" xlink:type="simple"><person-group><name name-style="western"><surname>Denzer</surname><given-names>W</given-names></name><name name-style="western"><surname>Manthey</surname><given-names>U</given-names></name></person-group> (<year>1991</year>) <article-title>A nominal checklist of the lizards inhabiting Peninsular Malaysia and Singapore.</article-title><source>The Raffles Bulletin of Zoology</source><volume>39</volume>: <fpage>309</fpage>–<lpage>322</lpage>.</mixed-citation></ref><ref id="B48"><mixed-citation xmlns:xlink="http://www.w3.org/1999/xlink" xlink:type="simple"><person-group><name name-style="western"><surname>Kluge</surname><given-names>AG</given-names></name></person-group> (<year>2001</year>) <article-title>Gekkotan lizard taxonomy.</article-title><source>Hamadryad</source><volume>26</volume>: <fpage>1</fpage>–<lpage>212</lpage>.</mixed-citation></ref><ref id="B16"><mixed-citation xmlns:xlink="http://www.w3.org/1999/xlink" xlink:type="simple"><person-group><name name-style="western"><surname>Cox</surname><given-names>MJ</given-names></name><name name-style="western"><surname>Van Dijk</surname><given-names>PP</given-names></name><name name-style="western"><surname>Nabhitabhata</surname><given-names>J</given-names></name><name name-style="western"><surname>Kumthorn</surname><given-names>T</given-names></name></person-group> (<year>1998</year>) A Photographic Guide to Snakes and Other Reptiles of Peninsular Malaysia, Singapore and Thailand. Ralph Curtis Publishing, 144 pp. <ext-link xlink:href="10.5860/CHOICE.36-2755" ext-link-type="doi" xlink:type="simple">https://doi.org/10.5860/CHOICE.36-2755</ext-link></mixed-citation></ref><ref id="B13"><mixed-citation xmlns:xlink="http://www.w3.org/1999/xlink" xlink:type="simple"><person-group><name name-style="western"><surname>Chan-ard</surname><given-names>T</given-names></name><name name-style="western"><surname>Grossman</surname><given-names>W</given-names></name><name name-style="western"><surname>Gumprecht</surname><given-names>A</given-names></name><name name-style="western"><surname>Schultz</surname><given-names>K-D</given-names></name></person-group> (<year>1999</year>) <source>Amphibians and Reptiles of Peninsular Malaysia and Thailand.</source><publisher-name>Bushmaster Publications</publisher-name>, <publisher-loc>Wuerselen</publisher-loc>, <size units="page">240 pp</size>. <ext-link xlink:href="10.5860/CHOICE.36-2755" ext-link-type="doi" xlink:type="simple">https://doi.org/10.5860/CHOICE.36-2755</ext-link></mixed-citation></ref><ref id="B30"><mixed-citation xmlns:xlink="http://www.w3.org/1999/xlink" xlink:type="simple"><person-group><name name-style="western"><surname>Grismer</surname><given-names>LL</given-names></name></person-group> (<year>2008</year>) <article-title>A revised and updated checklist of the lizards of Peninsular Malaysia.</article-title><source>Zootaxa</source><volume>1860</volume>(<issue>1</issue>): <fpage>28</fpage>–<lpage>34</lpage>. <ext-link xlink:href="10.11646/zootaxa.1860.1.2" ext-link-type="doi" xlink:type="simple">https://doi.org/10.11646/zootaxa.1860.1.2</ext-link></mixed-citation></ref><ref id="B69"><mixed-citation xmlns:xlink="http://www.w3.org/1999/xlink" xlink:type="simple"><person-group><name name-style="western"><surname>Rösler</surname><given-names>H</given-names></name></person-group> (<year>2016</year>) Bemerkungen über einige Geckoarten der Zoologischen Staatssammlung München. <tp:taxon-name><tp:taxon-name-part taxon-name-part-type="suborder">Gekkota</tp:taxon-name-part></tp:taxon-name> (Supplement 3): 1–94.</mixed-citation></ref><ref id="B33"><mixed-citation xmlns:xlink="http://www.w3.org/1999/xlink" xlink:type="simple"><person-group><name name-style="western"><surname>Grismer</surname><given-names>LL</given-names></name><name name-style="western"><surname>Quah</surname><given-names>ESH</given-names></name></person-group> (<year>2019</year>) <article-title>An updated and annotated checklist of the lizards of Peninsular Malaysia, Singapore, and their adjacent archipelagos.</article-title><source>Zootaxa</source><volume>4545</volume>(<issue>2</issue>): <fpage>230</fpage>–<lpage>248</lpage>. <ext-link xlink:href="10.11646/zootaxa.4545.2.4" ext-link-type="doi" xlink:type="simple">https://doi.org/10.11646/zootaxa.4545.2.4</ext-link></mixed-citation></ref><ref id="B75"><mixed-citation xmlns:xlink="http://www.w3.org/1999/xlink" xlink:type="simple"><person-group><name name-style="western"><surname>Sumarli</surname><given-names>AX</given-names></name><name name-style="western"><surname>Grismer</surname><given-names>LL</given-names></name><name name-style="western"><surname>Anuar</surname><given-names>S</given-names></name><name name-style="western"><surname>Muin</surname><given-names>MA</given-names></name><name name-style="western"><surname>Quah</surname><given-names>ESH</given-names></name></person-group> (<year>2015</year>) <article-title>First report on the amphibians and reptiles of a remote mountain, Gunung Tebu in northeastern Peninsular Malaysia.</article-title><source>Check List</source><volume>11</volume>(<issue>4</issue>): <fpage>1</fpage>–<lpage>32</lpage>. <ext-link xlink:href="10.15560/11.4.1679" ext-link-type="doi" xlink:type="simple">https://doi.org/10.15560/11.4.1679</ext-link></mixed-citation></ref><ref id="B41"><mixed-citation xmlns:xlink="http://www.w3.org/1999/xlink" xlink:type="simple"><person-group><name name-style="western"><surname>Hong</surname><given-names>Z</given-names></name><name name-style="western"><surname>Shahrul</surname><given-names>AMS</given-names></name><name name-style="western"><surname>Grismer</surname><given-names>LL</given-names></name><name name-style="western"><surname>Quah</surname><given-names>ESH</given-names></name></person-group> (<year>2021</year>) <article-title>Preliminary report on the herpetofaunal diversity of Batu Hampar Recreational Forest, Kedah, Malaysia.</article-title><source>Check List</source><volume>17</volume>(<issue>3</issue>): <fpage>791</fpage>–<lpage>814</lpage>. <ext-link xlink:href="10.15560/17.3.791" ext-link-type="doi" xlink:type="simple">https://doi.org/10.15560/17.3.791</ext-link></mixed-citation></ref><ref id="B63"><mixed-citation xmlns:xlink="http://www.w3.org/1999/xlink" xlink:type="simple"><person-group><name name-style="western"><surname>Quah</surname><given-names>ESH</given-names></name><name name-style="western"><surname>Grismer</surname><given-names>LL</given-names></name><name name-style="western"><surname>Shahrul</surname><given-names>AMS</given-names></name></person-group> (<year>2021</year>) <article-title>Conservation of Peninsular Malaysia’s Karst Herpetofauna: A review of herpetological discoveries, research trends, and challenges.</article-title><source>The Raffles Bulletin of Zoology</source><volume>69</volume>: <fpage>235</fpage>–<lpage>252</lpage>.</mixed-citation></ref><ref id="B20"><mixed-citation xmlns:xlink="http://www.w3.org/1999/xlink" xlink:type="simple"><person-group><name name-style="western"><surname>Davis</surname><given-names>HR</given-names></name><name name-style="western"><surname>Nashriq</surname><given-names>I</given-names></name><name name-style="western"><surname>Woytek</surname><given-names>KS</given-names></name><name name-style="western"><surname>Wikramanayake</surname><given-names>SA</given-names></name><name name-style="western"><surname>Bauer</surname><given-names>AM</given-names></name><name name-style="western"><surname>Karin</surname><given-names>BR</given-names></name><name name-style="western"><surname>Brennan</surname><given-names>IG</given-names></name><name name-style="western"><surname>Iskandar</surname><given-names>DT</given-names></name><name name-style="western"><surname>Das</surname><given-names>I</given-names></name></person-group> (<year>2023</year>) <article-title>Redescription of two Bornean gekkonid lizard species of the <italic><tp:taxon-name><tp:taxon-name-part taxon-name-part-type="genus">Cyrtodactylus</tp:taxon-name-part><tp:taxon-name-part taxon-name-part-type="species">consobrinus</tp:taxon-name-part></tp:taxon-name></italic> (Peters, 1871) complex with comments on online supplementary material.</article-title><source>Bionomina</source><volume>35</volume>(<issue>1</issue>): <fpage>9</fpage>–<lpage>19</lpage>. <ext-link xlink:href="10.11646/bionomina.35.1.2" ext-link-type="doi" xlink:type="simple">https://doi.org/10.11646/bionomina.35.1.2</ext-link></mixed-citation></ref><ref id="B61"><mixed-citation xmlns:xlink="http://www.w3.org/1999/xlink" xlink:type="simple"><person-group><name name-style="western"><surname>Poyarkov</surname><given-names>NA</given-names></name><name name-style="western"><surname>Nguyen</surname><given-names>TV</given-names></name><name name-style="western"><surname>Popov</surname><given-names>ES</given-names></name><name name-style="western"><surname>Geissler</surname><given-names>P</given-names></name><name name-style="western"><surname>Pawangkhanant</surname><given-names>P</given-names></name><name name-style="western"><surname>Neang</surname><given-names>T</given-names></name><name name-style="western"><surname>Suwannapoom</surname><given-names>C</given-names></name><name name-style="western"><surname>Ananjeva</surname><given-names>NB</given-names></name><name name-style="western"><surname>Orlov</surname><given-names>NL</given-names></name></person-group> (<year>2023</year>) <article-title>Recent progress in taxonomic studies, biogeographic analysis, and revised checklist of reptiles in Indochina.</article-title><source>Russian Journal of Herpetology</source><volume>30</volume>(<issue>5</issue>): <fpage>255</fpage>–<lpage>476</lpage>. <ext-link xlink:href="10.30906/1026-2296-2023-30-5-255-476" ext-link-type="doi" xlink:type="simple">https://doi.org/10.30906/1026-2296-2023-30-5-255-476</ext-link></mixed-citation></ref><ref id="B52"><mixed-citation xmlns:xlink="http://www.w3.org/1999/xlink" xlink:type="simple"><person-group><name name-style="western"><surname>Manthey</surname><given-names>U</given-names></name><name name-style="western"><surname>Grossmann</surname><given-names>W</given-names></name></person-group> (<year>1997</year>) <source>Amphibien &amp; Reptilien Südostasiens.</source><publisher-name>Natur und Tier Verlag</publisher-name>, <publisher-loc>Münster</publisher-loc>, <size units="page">512 pp</size>.</mixed-citation></ref><ref id="B26"><mixed-citation xmlns:xlink="http://www.w3.org/1999/xlink" xlink:type="simple"><person-group><name name-style="western"><surname>Figueroa</surname><given-names>A</given-names></name><name name-style="western"><surname>Low</surname><given-names>MEY</given-names></name><name name-style="western"><surname>Lim</surname><given-names>KKP</given-names></name></person-group> (<year>2023</year>) <article-title>Singapore’s herpetofauna: Updated and annotated checklist, history, conservation, and distribution.</article-title><source>Zootaxa</source><volume>5287</volume>(<issue>1</issue>): <fpage>1</fpage>–<lpage>378</lpage>. <ext-link xlink:href="10.11646/zootaxa.5287.1.1" ext-link-type="doi" xlink:type="simple">https://doi.org/10.11646/zootaxa.5287.1.1</ext-link></mixed-citation></ref><ref id="B68"><mixed-citation xmlns:xlink="http://www.w3.org/1999/xlink" xlink:type="simple"><person-group><name name-style="western"><surname>Rösler</surname><given-names>H</given-names></name></person-group> (<year>2000</year>) <article-title>Die postanale Beschuppung bei <italic><tp:taxon-name><tp:taxon-name-part taxon-name-part-type="genus">Cyrtodactylus</tp:taxon-name-part></tp:taxon-name></italic> Gray 1827 und <italic><tp:taxon-name><tp:taxon-name-part taxon-name-part-type="genus">Cyrtopodion</tp:taxon-name-part></tp:taxon-name></italic> Fitzinger 1843 - funktionelle und taxonomische Aspekte (<tp:taxon-name><tp:taxon-name-part taxon-name-part-type="suborder">Sauria</tp:taxon-name-part></tp:taxon-name>: <tp:taxon-name><tp:taxon-name-part taxon-name-part-type="family">Gekkonidae</tp:taxon-name-part></tp:taxon-name>).</article-title><source><tp:taxon-name><tp:taxon-name-part taxon-name-part-type="suborder">Gekkota</tp:taxon-name-part></tp:taxon-name></source><volume>2</volume>: <fpage>154</fpage>–<lpage>207</lpage>.</mixed-citation></ref><ref id="B31"><mixed-citation xmlns:xlink="http://www.w3.org/1999/xlink" xlink:type="simple"><person-group><name name-style="western"><surname>Grismer</surname><given-names>LL</given-names></name></person-group> (<year>2011</year>) <source>Lizards of Peninsular Malaysia, Singapore and Their Adjacent Archipelagos.</source><publisher-name>Edition Chimaira</publisher-name>, <publisher-loc>Frankfurt am Main</publisher-loc>, <size units="page">728 pp</size>.</mixed-citation></ref><ref id="B12"><mixed-citation xmlns:xlink="http://www.w3.org/1999/xlink" xlink:type="simple"><person-group><name name-style="western"><surname>Chan</surname><given-names>KO</given-names></name><name name-style="western"><surname>Muin</surname><given-names>MA</given-names></name><name name-style="western"><surname>Anuar</surname><given-names>S</given-names></name><name name-style="western"><surname>Andam</surname><given-names>J</given-names></name><name name-style="western"><surname>Razak</surname><given-names>N</given-names></name><name name-style="western"><surname>Aziz</surname><given-names>MA</given-names></name></person-group> (<year>2019</year>) <article-title>First checklist on the amphibians and reptiles of Mount Korbu, the second highest peak in Peninsular Malaysia.</article-title><source>Check List</source><volume>15</volume>(<issue>6</issue>): <fpage>1055</fpage>–<lpage>1069</lpage>. <ext-link xlink:href="10.15560/15.6.1055" ext-link-type="doi" xlink:type="simple">https://doi.org/10.15560/15.6.1055</ext-link></mixed-citation></ref></ref-list></tp:taxon-treatment>
