# Supplementary material for: ﻿The taxonomy of Cyrtodactylusconsobrinus (Peters, 1871) (Squamata, Gekkonidae) and the description of a new species from the Thai-Malay Peninsula
Source: Zookeys. 2025 Jun 12;1241:105–37. doi: 10.3897/zookeys.1241.149552 (PMC12179647; doi:10.3897/zookeys.1241.149552)
Supplement: Supplementary material 1 — Adjusted morphometric and mersitc charaters used in the MFA of the malayanus group [file zookeys-1241-105_article-149552__-s001.xlsx]

## Sheet: Supplementary Malterial 1 6_Cyr
Suplememntray Material 1. Adjusted morphometric and mersitc charaters used in the MFA of the malayanus group.
species	SVL	HL	HW	HD	SL	IL	PVT	LVS	TL4T
consobrinus	2.02366	1.46453	1.2675	1.0433	16	10	54	53	26
consobrinus	2.04454	1.46111	1.23574	1.02297	12	10	51	45	26
consobrinus	2.01368	1.44488	1.25649	1.03313	11	10	47	53	23
consobrinus	2.01912	1.44761	1.2495	1.03399	12	10	48	54	24
consobrinus	2.04805	1.4646	1.25192	1.05192	14	11	52	49	22
consobrinus	2.01199	1.44916	1.25043	1.01314	12	10	48	53	24
consobrinus	2	1.46953	1.26539	1.02453	12	10	48	55	21
consobrinus	1.97035	1.45727	1.25383	1.04633	12	8	51	54	20
consobrinus	2.03342	1.44747	1.25702	1.00045	9	8	50	55	22
consobrinus	2.04336	1.46625	1.26277	1.01963	10	9	43	66	26
consobrinus	2.02202	1.44412	1.2569	1.00721	13	10	44	52	23
consobrinus	2.03423	1.45605	1.27493	1.04487	12	9	41	59	25
consobrinus	2.05729	1.46138	1.25119	1.03507	13	9	44	68	25
consobrinus	2.04689	1.43396	1.27563	1.04506	9	8	32	65	25
consobrinus	2.02694	1.44087	1.20678	1.00857	10	9	44	62	25
hutan	2.02119	1.48423	1.30585	1.01916	10	9	45	59	23
hutan	2.06595	1.48986	1.30301	1.02236	11	10	49	45	24
hutan	2.03342	1.50216	1.29138	1.03089	11	10	44	64	25
hutan	2.04139	1.46589	1.27277	1.02074	12	10	43	70	24
peninsularis sp. nov.	1.72066	1.38973	1.18446	0.955615	10	11	26	42	24
peninsularis sp. nov.	1.77283	1.37436	1.17255	0.90287	9	10	27	51	24
peninsularis sp. nov.	2.08314	1.38181	1.19652	0.942654	9	11	28	45	22
peninsularis sp. nov.	2.06277	1.38914	1.18728	0.938964	8	11	28	62	25
peninsularis sp. nov.	1.68646	1.39207	1.19676	0.929134	8	11	29	49	25
peninsularis sp. nov.	1.81271	1.3821	1.19393	0.948444	9	11	25	52	25
peninsularis sp. nov.	2.08853	1.38837	1.1795	0.921958	9	11	29	52	22
peninsularis sp. nov.	1.75259	1.37001	1.19567	0.963578	10	10	28	45	23
peninsularis sp. nov.	1.69966	1.42382	1.20313	0.963969	8	10	28	47	24
peninsularis sp. nov.	1.72099	1.39403	1.19935	0.965044	10	11	23	38	25
peninsularis sp. nov.	2.08607	1.39686	1.19482	0.970052	9	11	25	40	24
peninsularis sp. nov.	2.10961	1.398	1.20976	0.956864	10	11	25	54	23
peninsularis sp. nov.	2.10113	1.39973	1.19745	0.962309	9	10	25	40	25
peninsularis sp. nov.	1.86255	1.39388	1.21652	0.944573	9	11	30	43	24
peninsularis sp. nov.	1.76125	1.25789	1.00111	0.738831	9	11	29	40	23
peninsularis sp. nov.	2.03129	1.4632	1.28829	1.02905	9	11	25	46	23
peninsularis sp. nov.	2.04517	1.49187	1.28957	1.05577	9	11	28	52	21
peninsularis sp. nov.	1.84665	1.33428	1.11713	0.853353	9	12	28	47	25
peninsularis sp. nov.	1.90628	1.34541	1.14721	0.859073	8	12	29	49	23
peninsularis sp. nov.	2.05346	1.49982	1.28744	1.06556	9	11	30	47	23
peninsularis sp. nov.	1.99105	1.41987	1.23651	0.977376	10	11	31	50	21
peninsularis sp. nov.	1.74695	1.25462	1.03248	0.786473	10	10	27	32	22
peninsularis sp. nov.	1.71046	1.23706	1.02552	0.767484	9	10	29	41	23
peninsularis sp. nov.	1.24551	1.61542	1.43897	1.19995	8	11	29	56	24
peninsularis sp. nov.	1.99577	1.41499	1.2353	1.00376	9	11	29	53	23
peninsularis sp. nov.	2.08307	1.52498	1.31394	1.05508	8	12	30	41	24
peninsularis sp. nov.	1.80835	1.45458	1.26081	1.01902	9	11	25	50	25
peninsularis sp. nov.	1.9509	1.4227	1.24335	0.992828	9	11	27	43	24
peninsularis sp. nov.	2.05304	1.44009	1.24609	1.02286	9	10	29	59	24
peninsularis sp. nov.	2.09677	1.45673	1.26629	1.01081	9	10	29	41	21
peninsularis sp. nov.	1.81875	1.28518	1.06711	0.791222	8	12	29	47	24
peninsularis sp. nov.	1.75089	1.2369	0.987349	0.713462	9	13	28	42	24
peninsularis sp. nov.	1.71567	1.16114	0.948157	0.690719	10	12	29	43	27
peninsularis sp. nov.	1.94468	1.42066	1.23197	0.979773	10	12	35	46	24
peninsularis sp. nov.	1.70944	1.19992	0.942202	0.736447	11	12	30	40	26
peninsularis sp. nov.	1.07809	1.39794	1.18701	0.945524	10	11	29	56	24
peninsularis sp. nov.	1.96275	1.44636	1.22126	1.01033	10	12	30	32	23
peninsularis sp. nov.	1.71399	1.19574	0.961102	0.713249	10	11	27	41	24
peninsularis sp. nov.	1.69037	1.19728	0.941184	0.698856	9	12	26	47	23
peninsularis sp. nov.	1.86735	1.38749	1.19172	0.967514	10	12	30	52	23
peninsularis sp. nov.	2.02608	1.39627	1.19688	0.888238	8	11	30	56	24
peninsularis sp. nov.	2.06625	1.41392	1.21563	0.940179	10	10	32	49	23
peninsularis sp. nov.	1.63769	1.43869	1.20125	0.937066	10	12	27	39	24
peninsularis sp. nov.	1.8273	1.37955	1.20099	0.943093	9	11	30	42	24
peninsularis sp. nov.	2.04183	1.41313	1.19374	0.990207	10	11	33	51	23
peninsularis sp. nov.	1.83052	1.385	1.1959	0.981423	9	11	28	46	21
peninsularis sp. nov.	2.03981	1.43053	1.18746	0.970687	9	11	34	52	21
peninsularis sp. nov.	2.05645	1.44348	1.23395	0.996047	9	11	27	49	24
peninsularis sp. nov.	2.01288	1.45726	1.24304	0.992829	9	10	26	53	22
peninsularis sp. nov.	1.7356	1.44406	1.2448	0.990257	9	12	29	46	24
peninsularis sp. nov.	2.02588	1.43932	1.23982	0.987798	9	12	31	56	25
peninsularis sp. nov.	2.06509	1.44199	1.25796	0.985376	7	11	29	49	25
kapitensis	2.03181	1.47016	1.28181	1.05104	10	10	47	51	24
kapitensis	1.96848	1.43437	1.26985	1.04237	10	9	54	60	22
kapitensis	2.0249	1.41681	1.28028	1.03395	12	9	52	61	24
kapitensis	2.03941	1.46086	1.28457	1.06571	10	9	46	63	24
kapitensis	2.0013	1.48745	1.27757	1.04968	12	10	45	52	22
kapitensis	2.03302	1.43977	1.28808	1.06378	11	10	44	47	24
kapitensis	1.99344	1.44513	1.28581	1.06019	9	9	45	64	21
kapitensis	2.02572	1.45796	1.29252	1.03672	11	9	46	68	23
kapitensis	2.05077	1.40132	1.26412	1.01836	9	9	49	61	24
kapitensis	1.98856	1.42768	1.26665	1.02892	10	8	47	57	22
kapitensis	2.01199	1.44216	1.264	1.0354	9	8	45	57	21
kapitensis	1.98408	1.42288	1.30031	1.04359	12	9	49	49	24
malayanus	1.96614	1.41956	1.21686	0.959458	12	12	47	16	24
malayanus	2.0086	1.3906	1.21719	1.03245	12	9	40	14	22
malayanus	1.94694	1.38324	1.20122	0.945526	10	9	45	17	22
malayanus	1.98453	1.42001	1.19697	0.986588	9	9	45	16	25
malayanus	1.94645	1.41036	1.20161	1.09096	12	9	47	17	25
malayanus	2.0187	1.40431	1.19658	0.994336	11	9	52	17	24
malayanus	1.97543	1.39139	1.22803	0.991339	10	10	49	17	24
limajalur	1.95809	1.3845	1.0626	0.937801	12	9	38	41	19
limajalur	1.97451	1.39919	1.19672	0.94799	12	9	34	33	20
limajalur	1.86034	1.39279	1.15484	0.943473	13	9	38	35	22
limajalur	1.94939	1.38827	1.18713	0.939985	12	10	36	42	22
