# Supplementary material for: ﻿The taxonomy of Cyrtodactylusconsobrinus (Peters, 1871) (Squamata, Gekkonidae) and the description of a new species from the Thai-Malay Peninsula
Source: Zookeys. 2025 Jun 12;1241:105–37. doi: 10.3897/zookeys.1241.149552 (PMC12179647; doi:10.3897/zookeys.1241.149552)
Supplement: Supplementary material 2 — Adjusted morphometric and mersitc charaters used in the MFA Cyrtodactylusconsobrinus, C.peninsularis sp. nov. and C.hutan [file zookeys-1241-105_article-149552__-s002.xlsx]

## Sheet: Supplementary Material 2 3_sp_M
Suplememntray Material 2. Adjusted morphometric and mersitc charaters used in the MFA Cyrtodactylus consobrinus, C. peninsularis sp. nov. and C. hutan.
species	SVL	HL	HW	HD	ForeL	BracL	TibL	FemL	AG	ES	SL	IL	PVT	LRT	LVS	TL4E	TL4U	TL4T	PS
consobrinus	2.02366	1.46453	1.2675	1.0433	1.24033	1.19229	1.29656	1.30239	1.70254	1.09592	16	10	54	17	53	16	10	26	12
consobrinus	2.04454	1.46111	1.23574	1.02297	1.25931	1.21716	1.31284	1.32498	1.69478	1.10028	12	10	51	15	45	14	12	26	11
consobrinus	2.01368	1.44488	1.25649	1.03313	1.23209	1.13188	1.30523	1.31733	1.6904	1.0821	11	10	47	14	53	14	9	23	8
consobrinus	2.01912	1.44761	1.2495	1.03399	1.23851	1.18941	1.31253	1.31504	1.71532	1.0742	12	10	48	14	54	14	10	24	10
consobrinus	2.04805	1.4646	1.25192	1.05192	1.2354	1.18303	1.31056	1.35654	1.73547	1.1042	14	11	52	15	49	13	9	22	8
consobrinus	2.01199	1.44916	1.25043	1.01314	1.23068	1.18224	1.30191	1.29633	1.71197	1.09071	12	10	48	15	53	13	11	24	9
consobrinus	2	1.46953	1.26539	1.02453	1.24953	1.1866	1.30968	1.31886	1.70371	1.10359	12	10	48	16	55	12	9	21	9
consobrinus	1.97035	1.45727	1.25383	1.04633	1.25231	1.17109	1.31081	1.30945	1.69405	1.09297	12	8	51	12	54	12	8	20	9
consobrinus	2.03342	1.44747	1.25702	1.00045	1.2384	1.15136	1.30111	1.30473	1.70457	1.09531	9	8	50	15	55	10	12	22	9
consobrinus	2.04336	1.46625	1.26277	1.01963	1.24116	1.1995	1.30319	1.2897	1.71254	1.09106	10	9	43	16	66	10	16	26	10
consobrinus	2.02202	1.44412	1.2569	1.00721	1.2415	1.19609	1.31491	1.32634	1.7214	1.06067	13	10	44	16	52	9	14	23	10
consobrinus	2.03423	1.45605	1.27493	1.04487	1.23284	1.13855	1.2941	1.29575	1.70199	1.09123	12	9	41	14	59	11	14	25	8
consobrinus	2.05729	1.46138	1.25119	1.03507	1.25259	1.15761	1.30458	1.30522	1.68318	1.08028	13	9	44	14	68	11	14	25	5
consobrinus	2.04689	1.43396	1.27563	1.04506	1.24588	1.1522	1.3235	1.28822	1.68029	1.08833	9	8	32	13	65	10	15	25	10
consobrinus	2.02694	1.44087	1.20678	1.00857	1.22268	1.1553	1.29882	1.29883	1.72667	1.06066	10	9	44	15	62	9	16	25	8
hutan	2.02119	1.48423	1.30585	1.01916	1.26289	1.19612	1.30003	1.307	1.73366	1.04756	10	9	45	16	59	13	17	23	9
hutan	2.06595	1.48986	1.30301	1.02236	1.26077	1.20146	1.30366	1.30713	1.72996	1.07466	11	10	49	13	45	13	18	24	10
hutan	2.03342	1.50216	1.29138	1.03089	1.25366	1.20961	1.31507	1.30996	1.71568	1.15032	11	10	44	13	64	11	14	25	11
hutan	2.04139	1.46589	1.27277	1.02074	1.25055	1.15096	1.31553	1.32648	1.69731	1.08752	12	10	43	16	70	10	14	24	9
peninsularis	1.72066	1.38973	1.18446	0.955615	1.0561	1.12677	1.14214	1.21821	1.5186	0.762094	10	11	26	16	42	8	16	24	10
peninsularis	1.77283	1.37436	1.17255	0.90287	1.11687	1.10785	1.10444	1.20776	1.60055	0.776357	9	10	27	15	51	9	15	24	8
peninsularis	2.08314	1.38181	1.19652	0.942654	1.08266	1.12229	1.13045	1.19892	1.54896	0.783182	9	11	28	17	45	7	15	22	13
peninsularis	2.06277	1.38914	1.18728	0.938964	1.11011	1.15027	1.15704	1.20986	1.54755	0.799661	8	11	28	18	62	9	16	25	11
peninsularis	1.68646	1.39207	1.19676	0.929134	1.09359	1.12122	1.14478	1.18995	1.52905	0.80214	8	11	29	15	49	8	17	25	10
peninsularis	1.81271	1.3821	1.19393	0.948444	1.12163	1.11769	1.12338	1.19004	1.55911	0.830402	9	11	25	15	52	9	16	25	11
peninsularis	2.08853	1.38837	1.1795	0.921958	1.08251	1.0904	1.11386	1.19837	1.53828	0.784527	9	11	29	17	52	8	14	22	10
peninsularis	1.75259	1.37001	1.19567	0.963578	1.10252	1.15011	1.13362	1.27222	1.55046	0.755625	10	10	28	18	45	8	15	23	11
peninsularis	1.69966	1.42382	1.20313	0.963969	1.12694	1.18958	1.1462	1.24001	1.86496	0.810079	8	10	28	18	47	8	16	24	10
peninsularis	1.72099	1.39403	1.19935	0.965044	1.10087	1.10748	1.18084	1.1914	1.48753	0.688006	10	11	23	18	38	8	17	25	10
peninsularis	2.08607	1.39686	1.19482	0.970052	1.13116	1.17136	1.15027	1.25514	1.63193	0.786335	9	11	25	16	40	8	16	24	12
peninsularis	2.10961	1.398	1.20976	0.956864	1.08446	1.11752	1.15712	1.2229	1.6615	0.66464	10	11	25	16	54	9	14	23	12
peninsularis	2.10113	1.39973	1.19745	0.962309	1.12178	1.15222	1.15862	1.22434	1.63575	0.820844	9	10	25	15	40	9	16	25	10
peninsularis	1.86255	1.39388	1.21652	0.944573	1.11617	1.08664	1.16919	1.24458	1.58332	0.779239	9	11	30	19	43	8	16	24	11
peninsularis	1.76125	1.25789	1.00111	0.738831	0.961922	0.968252	0.968588	1.01471	1.41271	0.633742	9	11	29	19	40	8	15	23	10
peninsularis	2.03129	1.4632	1.28829	1.02905	1.19975	1.20945	1.22963	1.29489	1.63726	0.888205	9	11	25	17	46	8	15	23	11
peninsularis	2.04517	1.49187	1.28957	1.05577	1.19511	1.21274	1.26951	1.30478	1.6774	0.851457	9	11	28	18	52	7	14	21	11
peninsularis	1.84665	1.33428	1.11713	0.853353	1.04435	1.1266	1.04562	1.1488	1.46286	0.727961	9	12	28	17	47	9	16	25	10
peninsularis	1.90628	1.34541	1.14721	0.859073	1.10049	1.115	1.0842	1.22951	1.52925	0.754409	8	12	29	18	49	9	14	23	11
peninsularis	2.05346	1.49982	1.28744	1.06556	1.22133	1.25685	1.27676	1.33379	1.70183	0.855181	9	11	30	16	47	7	16	23	12
peninsularis	1.99105	1.41987	1.23651	0.977376	1.2	1.19492	1.21966	1.2488	1.63436	0.818925	10	11	31	18	50	8	13	21	10
peninsularis	1.74695	1.25462	1.03248	0.786473	0.930881	0.974804	0.955651	1.07228	1.41504	0.608297	10	10	27	16	32	8	14	22	12
peninsularis	1.71046	1.23706	1.02552	0.767484	0.9314	0.954672	0.912935	1.02003	1.40266	0.611445	9	10	29	17	41	8	15	23	11
peninsularis	1.24551	1.61542	1.43897	1.19995	1.36919	1.38267	1.42158	1.46924	1.82969	1.02112	8	11	29	20	56	8	16	24	12
peninsularis	1.99577	1.41499	1.2353	1.00376	1.14062	1.162	1.15807	1.26211	1.62074	0.825414	9	11	29	16	53	9	14	23	10
peninsularis	2.08307	1.52498	1.31394	1.05508	1.24636	1.27364	1.25144	1.33484	1.71025	0.929534	8	12	30	17	41	8	16	24	10
peninsularis	1.80835	1.45458	1.26081	1.01902	1.16973	1.13622	1.17599	1.26167	1.63224	0.825692	9	11	25	16	50	9	16	25	10
peninsularis	1.9509	1.4227	1.24335	0.992828	1.14548	1.18916	1.19267	1.2735	1.6697	0.850572	9	11	27	19	43	8	16	24	11
peninsularis	2.05304	1.44009	1.24609	1.02286	1.19111	1.15001	1.16488	1.24846	1.65762	0.833784	9	10	29	17	59	9	15	24	10
peninsularis	2.09677	1.45673	1.26629	1.01081	1.15082	1.13915	1.18671	1.27266	1.62441	0.826051	9	10	29	19	41	8	13	21	11
peninsularis	1.81875	1.28518	1.06711	0.791222	1.00915	0.988172	1.06043	1.12872	1.48665	0.623629	8	12	29	17	47	8	16	24	11
peninsularis	1.75089	1.2369	0.987349	0.713462	0.908853	0.92455	0.940376	1.03486	1.36925	0.592531	9	13	28	17	42	9	15	24	10
peninsularis	1.71567	1.16114	0.948157	0.690719	0.858309	0.889242	0.905919	0.982102	1.37013	0.518622	10	12	29	16	43	8	19	27	10
peninsularis	1.94468	1.42066	1.23197	0.979773	1.17076	1.17829	1.20426	1.26591	1.64343	0.833333	10	12	35	23	46	9	15	24	10
peninsularis	1.70944	1.19992	0.942202	0.736447	0.862967	0.913597	0.89191	0.976494	1.36013	0.585225	11	12	30	17	40	10	16	26	10
peninsularis	1.07809	1.39794	1.18701	0.945524	1.14231	1.16942	1.1732	1.24362	1.61214	0.775988	10	11	29	17	56	8	16	24	11
peninsularis	1.96275	1.44636	1.22126	1.01033	1.20702	1.27249	1.22016	1.29547	1.66578	0.811233	10	12	30	16	32	8	15	23	11
peninsularis	1.71399	1.19574	0.961102	0.713249	0.864428	0.930602	0.948456	0.969205	1.36896	0.57724	10	11	27	16	41	8	16	24	11
peninsularis	1.69037	1.19728	0.941184	0.698856	0.920542	0.925806	0.884133	0.941572	1.32388	0.545767	9	12	26	14	47	8	15	23	10
peninsularis	1.86735	1.38749	1.19172	0.967514	1.09968	1.17223	1.15652	1.24703	1.57938	0.74033	10	12	30	16	52	8	15	23	10.6
peninsularis	2.02608	1.39627	1.19688	0.888238	1.13352	1.13284	1.16274	1.24453	1.5435	0.794521	8	11	30	17	56	8	16	24	10
peninsularis	2.06625	1.41392	1.21563	0.940179	1.11709	1.13027	1.1514	1.23212	1.54633	0.814303	10	10	32	18	49	8	15	23	11
peninsularis	1.63769	1.43869	1.20125	0.937066	1.14117	1.15097	1.15911	1.22878	1.66613	0.796944	10	12	27	17	39	9	15	24	11
peninsularis	1.8273	1.37955	1.20099	0.943093	1.07384	1.13182	1.15486	1.21898	1.58466	0.805286	9	11	30	16	42	8	16	24	10
peninsularis	2.04183	1.41313	1.19374	0.990207	1.11265	1.16821	1.14507	1.2123	1.54865	0.778601	10	11	33	18	51	8	15	23	12
peninsularis	1.83052	1.385	1.1959	0.981423	1.10195	1.13797	1.15495	1.22447	1.61796	0.7785	9	11	28	17	46	7	14	21	11
peninsularis	2.03981	1.43053	1.18746	0.970687	1.11244	1.16014	1.17243	1.22468	1.91127	0.766778	9	11	34	18	52	8	13	21	12
peninsularis	2.05645	1.44348	1.23395	0.996047	1.16394	1.19907	1.18782	1.24155	1.64783	0.81576	9	11	27	18	49	9	15	24	11
peninsularis	2.01288	1.45726	1.24304	0.992829	1.16763	1.17772	1.15637	1.25988	1.61876	0.982076	9	10	26	18	53	8	14	22	10
peninsularis	1.7356	1.44406	1.2448	0.990257	1.18738	1.21281	1.20643	1.27364	1.63615	0.858133	9	12	29	18	46	8	16	24	11
peninsularis	2.02588	1.43932	1.23982	0.987798	1.24362	1.22167	1.24823	1.28721	1.66123	0.828415	9	12	31	18	56	9	16	25	11
peninsularis	2.06509	1.44199	1.25796	0.985376	1.18565	1.2341	1.22008	1.30053	1.61884	0.863779	7	11	29	18	49	9	16	25	10
