# Supplementary material for: ﻿The taxonomy of Cyrtodactylusconsobrinus (Peters, 1871) (Squamata, Gekkonidae) and the description of a new species from the Thai-Malay Peninsula
Source: Zookeys. 2025 Jun 12;1241:105–37. doi: 10.3897/zookeys.1241.149552 (PMC12179647; doi:10.3897/zookeys.1241.149552)
Supplement: Supplementary material 3 — Adjusted morphometric and mersitc charaters used for the lineages of Cyrtodactyluspeninsularis sp. nov. [file zookeys-1241-105_article-149552__-s003.xlsx]

## Sheet: Supplementary Material 3 pen_MF
Suplememntray Material 3. Adjusted morphometric and mersitc charaters used for the lineages of Cyrtodactylus peninsularis sp. nov. Abbreviations are in the Matrials and methods and Results.
species	SVL	BracL	ForeL	FemL	TibL	AG	HL	HW	HD	ED	EE	SN	EN	IO	EarL	IN	SL	IL	PVT	LRT	LVS	TVS	FS	PS	PPS	E4TL	U4TL	T4TL	INA	BB
NEL	1.72066	1.12677	1.0561	1.21821	1.14214	1.5186	1.38973	1.18446	0.955615	0.709072	0.762094	0.97046	0.857926	0.875378	0.226023	0.42753	10	11	26	16	42	250	12	10	2	8	16	24	3	3
NEL	1.77283	1.10785	1.11687	1.20776	1.10444	1.60055	1.37436	1.17255	0.90287	0.73208	0.776357	0.946038	0.806709	0.860452	0.254032	0.397434	9	10	27	15	51	265	11	8	3	9	15	24	4	3
NEL	2.08314	1.12229	1.08266	1.19892	1.13045	1.54896	1.38181	1.19652	0.942654	0.718461	0.783182	0.94666	0.804464	0.8972	0.170812	0.5072	9	11	28	17	45	253	12	13	2	7	15	22	3	2
NEL	2.06277	1.15027	1.11011	1.20986	1.15704	1.54755	1.38914	1.18728	0.938964	0.729662	0.799661	0.967442	0.855511	0.905532	0.303579	0.446782	8	11	28	18	62	281	12	11	3	9	16	25	4	3
NEL	1.68646	1.12122	1.09359	1.18995	1.14478	1.52905	1.39207	1.19676	0.929134	0.707788	0.80214	0.957947	0.838962	0.861595	0.175984	0.562359	8	11	29	15	49	269	14	10	3	8	17	25	3	3
NEL	1.81271	1.11769	1.12163	1.19004	1.12338	1.55911	1.3821	1.19393	0.948444	0.810231	0.830402	0.976918	0.816331	0.931195	0.0964295	0.561933	9	11	25	15	52	246	11	11	3	9	16	25	4	4
NEL	2.08853	1.0904	1.08251	1.19837	1.11386	1.53828	1.38837	1.1795	0.921958	0.733293	0.784527	0.971629	0.84655	0.826632	0.127494	0.505197	9	11	29	17	52	243	12	10	3	8	14	22	4	3
NCL	1.75259	1.15011	1.10252	1.27222	1.13362	1.55046	1.37001	1.19567	0.963578	0.731537	0.755625	0.985524	0.904307	0.884564	0.138273	0.4342	10	10	28	18	45	259	6	11	2	8	15	23	3	3
NCL	1.69966	1.18958	1.12694	1.24001	1.1462	1.86496	1.42382	1.20313	0.963969	0.758865	0.810079	0.975379	0.894706	0.898701	0.120021	0.518574	8	10	28	18	47	251	12	10	2	8	16	24	3	3
NCL	1.72099	1.10748	1.10087	1.1914	1.18084	1.48753	1.39403	1.19935	0.965044	0.732654	0.688006	0.976766	0.807066	0.927346	0.123721	0.515054	10	11	23	18	38	267	10	10	3	8	17	25	4	3
NCL	2.08607	1.17136	1.13116	1.25514	1.15027	1.63193	1.39686	1.19482	0.970052	0.732524	0.786335	0.978457	0.889823	0.904338	0.14894	0.446423	9	11	25	16	40	279	10	12	3	8	16	24	3	3
NCL	2.10961	1.11752	1.08446	1.2229	1.15712	1.6615	1.398	1.20976	0.956864	0.763557	0.66464	0.971611	0.793276	0.897876	0.106005	0.52724	10	11	25	16	54	279	12	12	2	9	14	23	3	3
NCL	2.10113	1.15222	1.12178	1.22434	1.15862	1.63575	1.39973	1.19745	0.962309	0.73338	0.820844	0.988251	0.905017	0.915331	0.129294	0.518075	9	10	25	15	40	274	11	10	3	9	16	25	2	3
NCL	1.86255	1.08664	1.11617	1.24458	1.16919	1.58332	1.39388	1.21652	0.944573	0.762332	0.779239	0.987674	0.775685	0.922671	0.137599	0.567639	9	11	30	19	43	274	8	11	2	8	16	24	4	3
SL	1.76125	0.968252	0.961922	1.01471	0.968588	1.41271	1.25789	1.00111	0.738831	0.648221	0.633742	0.819664	0.675263	0.735955	0.179404	0.449833	9	11	29	19	40	263	11	10	2	8	15	23	4	3
SL	2.03129	1.20945	1.19975	1.29489	1.22963	1.63726	1.4632	1.28829	1.02905	0.748917	0.888205	1.04218	0.935986	0.940624	0.159773	0.53343	9	11	25	17	46	249	13	11	2	8	15	23	4	3
SL	2.04517	1.21274	1.19511	1.30478	1.26951	1.6774	1.49187	1.28957	1.05577	0.818605	0.851457	1.07223	0.940094	0.97717	0.212211	0.679824	9	11	28	18	52	266	10	11	3	7	14	21	3	2
SL	1.84665	1.1266	1.04435	1.1488	1.04562	1.46286	1.33428	1.11713	0.853353	0.684051	0.727961	0.910685	0.763505	0.851977	0.116437	0.406746	9	12	28	17	47	262	11	10	2	9	16	25	3	2
SL	1.90628	1.115	1.10049	1.22951	1.0842	1.52925	1.34541	1.14721	0.859073	0.749742	0.754409	0.94919	0.824116	0.808001	0.159339	0.531132	8	12	29	18	49	237	12	11	3	9	14	23	3	3
SL	2.05346	1.25685	1.22133	1.33379	1.27676	1.70183	1.49982	1.28744	1.06556	0.827152	0.855181	1.07902	0.964208	0.995498	0.323037	0.558991	9	11	30	16	47	252	12	12	3	7	16	23	3	2
SL	1.99105	1.19492	1.2	1.2488	1.21966	1.63436	1.41987	1.23651	0.977376	0.796249	0.818925	0.989957	0.902209	0.904959	0.258762	0.552033	10	11	31	18	50	235	12	10	2	8	13	21	3	2
SL	1.74695	0.974804	0.930881	1.07228	0.955651	1.41504	1.25462	1.03248	0.786473	0.588898	0.608297	0.805812	0.646453	0.717706	0.15656	0.379905	10	10	27	16	32	242	10	12	3	8	14	22	3	2
SL	1.71046	0.954672	0.9314	1.02003	0.912935	1.40266	1.23706	1.02552	0.767484	0.599872	0.611445	0.794535	0.637075	0.718406	0.0366697	0.357202	9	10	29	17	41	246	12	11	3	8	15	23	2	2
SL	1.24551	1.38267	1.36919	1.46924	1.42158	1.82969	1.61542	1.43897	1.19995	0.921241	1.02112	1.21177	1.11893	1.07873	0.345248	0.680353	8	11	29	20	56	251	13	12	2	8	16	24	5	4
SL	1.99577	1.162	1.14062	1.26211	1.15807	1.62074	1.41499	1.2353	1.00376	0.732059	0.825414	1.02265	0.891764	0.884978	0.10917	0.545419	9	11	29	16	53	240	12	10	3	9	14	23	4	4
SL	2.08307	1.27364	1.24636	1.33484	1.25144	1.71025	1.52498	1.31394	1.05508	0.849921	0.929534	1.09635	0.974495	0.941099	0.399763	0.52904	8	12	30	17	41	265	12	10	2	8	16	24	2	2
NWL	1.80835	1.13622	1.16973	1.26167	1.17599	1.63224	1.45458	1.26081	1.01902	0.795858	0.825692	1.0486	0.934867	0.960535	0.199125	0.531354	9	11	25	16	50	262	12	10	2	9	16	25	2	2
NWL	1.9509	1.18916	1.14548	1.2735	1.19267	1.6697	1.4227	1.24335	0.992828	0.759099	0.850572	1.0089	0.871933	0.96102	0.281065	0.60553	9	11	27	19	43	267	10	11	3	8	16	24	2	2
NWL	2.05304	1.15001	1.19111	1.24846	1.16488	1.65762	1.44009	1.24609	1.02286	0.795759	0.833784	1.05603	0.941293	0.933366	0.191025	0.549216	9	10	29	17	59	262	11	10	3	9	15	24	2	2
NWL	2.09677	1.13915	1.15082	1.27266	1.18671	1.62441	1.45673	1.26629	1.01081	0.787812	0.826051	1.03513	0.916908	0.977868	0.222338	0.536392	9	10	29	19	41	269	12	11	3	8	13	21	2	2
EL	1.81875	0.988172	1.00915	1.12872	1.06043	1.48665	1.28518	1.06711	0.791222	0.670538	0.623629	0.857274	0.712702	0.779081	0.176784	0.315633	8	12	29	17	47	254	12	11	2	8	16	24	2	2
EL	1.75089	0.92455	0.908853	1.03486	0.940376	1.36925	1.2369	0.987349	0.713462	0.613533	0.592531	0.796539	0.603564	0.732482	0.11863	0.23459	9	13	28	17	42	249	10	10	3	9	15	24	2	2
EL	1.71567	0.889242	0.858309	0.982102	0.905919	1.37013	1.16114	0.948157	0.690719	0.615612	0.518622	0.750522	0.639936	0.669351	-0.0551629	0.245878	10	12	29	16	43	273	10	10	2	8	19	27	3	3
EL	1.94468	1.17829	1.17076	1.26591	1.20426	1.64343	1.42066	1.23197	0.979773	0.790878	0.833333	1.0229	0.879502	0.867484	0.175826	0.519942	10	12	35	23	46	247	12	10	3	9	15	24	3	2
EL	1.70944	0.913597	0.862967	0.976494	0.89191	1.36013	1.19992	0.942202	0.736447	0.539014	0.585225	0.727761	0.575855	0.671055	-0.129911	0.392761	11	12	30	17	40	268	12	10	3	10	16	26	2	2
EL	1.07809	1.16942	1.14231	1.24362	1.1732	1.61214	1.39794	1.18701	0.945524	0.743073	0.775988	0.98468	0.853788	0.864951	0.132	0.488953	10	11	29	17	56	299	11	11	3	8	16	24	2	2
EL	1.96275	1.27249	1.20702	1.29547	1.22016	1.66578	1.44636	1.22126	1.01033	0.743627	0.811233	1.02833	0.922114	0.917744	0.0682386	0.573399	10	12	30	16	32	282	10	11	3	8	15	23	4	3
EL	1.71399	0.930602	0.864428	0.969205	0.948456	1.36896	1.19574	0.961102	0.713249	0.606991	0.57724	0.742603	0.6051	0.667242	-0.0229885	0.296317	10	11	27	16	41	273	9	11	3	8	16	24	3	4
EL	1.69037	0.925806	0.920542	0.941572	0.884133	1.32388	1.19728	0.941184	0.698856	0.567128	0.545767	0.760062	0.594232	0.704478	-0.0462808	0.319207	9	12	26	14	47	260	11	10	3	8	15	23	4	3
WL	1.86735	1.17223	1.09968	1.24703	1.15652	1.57938	1.38749	1.19172	0.967514	0.731767	0.74033	0.980519	0.837094	0.859814	0.279903	0.521512	10	12	30	16	52	248	12	11	3	8	15	23	3	3
WL	2.02608	1.13284	1.13352	1.24453	1.16274	1.5435	1.39627	1.19688	0.888238	0.706807	0.794521	0.965987	0.86867	0.91829	0.154624	0.547856	8	11	30	17	56	253	12	10	2	8	16	24	4	3
WL	2.06625	1.13027	1.11709	1.23212	1.1514	1.54633	1.41392	1.21563	0.940179	0.733061	0.814303	0.970093	0.858951	0.871855	0.14078	0.443292	10	10	32	18	49	260	12	11	2	8	15	23	4	3
WL	1.63769	1.15097	1.14117	1.22878	1.15911	1.66613	1.43869	1.20125	0.937066	0.721686	0.796944	0.985304	0.879769	0.913548	0.0557718	0.5631	10	12	27	17	39	268	14	11	2	9	15	24	2	2
WL	1.8273	1.13182	1.07384	1.21898	1.15486	1.58466	1.37955	1.20099	0.943093	0.741253	0.805286	0.972201	0.861745	0.868454	0.169992	0.464034	9	11	30	16	42	252	10	10	3	8	16	24	4	3
WL	2.04183	1.16821	1.11265	1.2123	1.14507	1.54865	1.41313	1.19374	0.990207	0.715389	0.778601	0.997389	0.859711	0.920125	0.215822	0.553221	10	11	33	18	51	246	13	12	3	8	15	23	4	3
WL	1.83052	1.13797	1.10195	1.22447	1.15495	1.61796	1.385	1.1959	0.981423	0.678451	0.7785	0.979622	0.843663	0.902662	0.241404	0.43887	9	11	28	17	46	243	10	11	3	7	14	21	3	2
WL	2.03981	1.16014	1.11244	1.22468	1.17243	1.91127	1.43053	1.18746	0.970687	0.715376	0.766778	0.993126	0.879348	0.890858	0.00742645	0.555284	9	11	34	18	52	273	11	12	2	8	13	21	4	3
WL	2.05645	1.19907	1.16394	1.24155	1.18782	1.64783	1.44348	1.23395	0.996047	0.789849	0.81576	1.03145	0.853525	0.956494	0.247848	0.600047	9	11	27	18	49	270	12	11	3	9	15	24	2	2
WL	2.01288	1.17772	1.16763	1.25988	1.15637	1.61876	1.45726	1.24304	0.992829	0.781027	0.982076	1.0547	0.875834	0.914157	0.254317	0.593265	9	10	26	18	53	243	12	10	2	8	14	22	2	2
WL	1.7356	1.21281	1.18738	1.27364	1.20643	1.63615	1.44406	1.2448	0.990257	0.784076	0.858133	1.03572	0.883132	0.935612	0.210941	0.578602	9	12	29	18	46	273	10	11	3	8	16	24	3	3
WL	2.02588	1.22167	1.24362	1.28721	1.24823	1.66123	1.43932	1.23982	0.987798	0.790647	0.828415	1.03934	0.924727	0.965225	0.223193	0.469446	9	12	31	18	56	271	10	11	3	9	16	25	2	2
WL	2.06509	1.2341	1.18565	1.30053	1.22008	1.61884	1.44199	1.25796	0.985376	0.776508	0.863779	1.03016	0.890012	0.909151	0.154075	0.612896	7	11	29	18	49	259	14	10	4	9	16	25	4	3
