# Supplementary material for: ﻿The taxonomy of Cyrtodactylusconsobrinus (Peters, 1871) (Squamata, Gekkonidae) and the description of a new species from the Thai-Malay Peninsula
Source: Zookeys. 2025 Jun 12;1241:105–37. doi: 10.3897/zookeys.1241.149552 (PMC12179647; doi:10.3897/zookeys.1241.149552)
Supplement: Supplementary material 4 — Summary statistic of the adjusted morphometric and mersitic PCAs on the lineages of Cyrtodactyluspeninsularis sp. nov. [file zookeys-1241-105_article-149552__-s004.xlsx]

## Sheet: Supplementary Material 4 PCA su
Supplementary material 4. Summary statistic of the adjusted morphometric and mersitic PCAs on the lineages of Cyrtodactylus peninsualris sp. nov. Abbreviations are in te Materials and methods.
Morphometic characters	PC1	PC2	PC3	PC4	PC5	PC6	PC7	PC8	PC9	PC10	PC11	PC12	PC13	PC14	PC15	PC16
Standard deviation	3.66082	0.974759	0.78525	0.534117	0.431115	0.374204	0.347402	0.291866	0.241069	0.200297	0.186349	0.164559	0.159769	0.121791	0.097792	0.0677948
Proportion of variance	0.8376	0.05938	0.03854	0.01783	0.01162	0.00875	0.00754	0.00532	0.00363	0.00251	0.00217	0.00169	0.0016	0.00093	0.0006	0.00029
Cumulative proportion	0.8376	0.89699	0.93552	0.95336	0.96497	0.97372	0.98127	0.98659	0.99022	0.99273	0.9949	0.99659	0.99819	0.99912	0.99971	1
Eigenvalue	13.4016	0.950154	0.616617	0.285281	0.18586	0.140028	0.120688	0.0851858	0.0581141	0.0401191	0.0347259	0.0270796	0.025526	0.014833	0.00956327	0.00459614
SVL	0.0687833	0.990031	0.0761952	-0.0622251	0.0402496	-0.00799301	0.0197118	-0.0518823	0.00183833	-0.01257	0.00894635	-0.0179643	0.00362757	0.000232874	-0.00620803	0.0070103
BracL	0.264534	-0.0499393	0.0344079	-0.0812404	0.0622838	-0.2517	-0.254759	-0.497245	-0.325546	0.051975	0.535404	0.219898	0.107565	0.212343	0.0715815	-0.18676
ForeL	0.267931	-0.039485	-0.00320285	-0.0071056	0.125572	-0.0584196	0.130514	-0.254878	-0.440518	0.109032	-0.217319	-0.302147	-0.502555	-0.435664	0.162322	0.110626
FemL	0.267599	-0.0348477	-0.0216046	-0.111682	0.165667	-0.0277161	-0.102333	-0.238604	0.249551	-0.360575	-0.354327	0.582432	-0.197538	0.0423263	-0.0844899	0.337049
TibL	0.267229	-0.0518016	0.00185499	-0.0552586	0.133341	0.225576	-0.129397	-0.266641	-0.0152774	-0.364312	-0.192581	-0.458936	0.55777	-0.107873	-0.250001	-0.0208013
AG	0.233867	-0.0494483	0.366856	-0.600424	-0.643891	-0.00130638	0.033793	0.123654	-0.0341804	-0.0461862	-0.0450339	0.0269518	-0.00174718	-0.0819489	-0.00704081	-0.0625671
HL	0.270598	-0.0211168	0.0296744	0.00523347	-0.00355334	-0.0157835	-0.0711833	0.151205	0.0203388	-0.0665766	0.0219245	-0.425602	-0.250522	0.722843	0.11355	0.335575
HW	0.270505	-0.00728662	-0.0152734	0.0398637	0.141887	0.0677148	-0.0260537	0.148491	0.25782	-0.270624	-0.062523	-0.0100584	-0.0661497	-0.0225451	0.629027	-0.577259
HD	0.267389	-0.0195472	0.0503193	-0.0153347	0.126597	0.0958045	-0.261087	0.227523	0.381522	0.0533757	0.552473	-0.0959836	-0.0665035	-0.437402	0.00092921	0.348747
ED	0.258049	-0.0292271	-0.0811247	0.049176	-0.0197269	0.346615	0.813932	-0.140659	0.0549536	0.0300073	0.258809	0.12717	0.120196	0.0758576	0.0481242	0.105658
EE	0.257562	0.000217921	-0.0402752	0.182314	0.0215263	-0.729921	0.268076	0.379095	-0.133157	-0.236038	0.000282356	0.0223374	0.227561	-0.104548	-0.0970391	0.0624624
SN	0.271051	-0.016826	-0.00893457	0.0245926	0.119527	0.0306551	0.0493784	0.0907452	0.155831	0.0970397	0.036036	-0.0338514	-0.372465	0.0798624	-0.68352	-0.50121
EN	0.265213	-0.0339596	0.0350709	-0.185965	0.23223	-0.174913	0.00142293	-0.0312039	0.250157	0.735296	-0.317354	0.011422	0.297492	0.059405	0.103831	0.0173299
IO	0.262252	0.0196892	0.00914843	0.0643431	0.156835	0.423808	-0.194153	0.496266	-0.552867	0.0890559	-0.0732873	0.312115	0.139781	0.0377432	-0.0197752	0.02631
EarL	0.193691	0.0737384	-0.858378	-0.00416345	-0.430609	0.0141914	-0.152429	-0.0124571	0.0279279	0.0844635	-0.0400905	-0.00179525	0.00866245	-0.0392381	0.00746463	-0.00232079
IN	0.234242	0.0211055	0.328467	0.732523	-0.451274	0.0568101	-0.132987	-0.1611	0.0989159	0.134561	-0.125631	0.0602937	0.0329814	-0.0328159	0.00845808	0.0120707
Meristic characters	PC1	PC2	PC3	PC4	PC5	PC6	PC7	PC8	PC9	PC10	PC11	PC12	PC13	PC14
Standard deviation	1.64948	1.40473	1.34046	1.18549	1.05922	1.00473	0.978179	0.920569	0.793478	0.752174	0.690807	0.57145	0.410933	9.96e-16
Proportion of variance	0.19434	0.14095	0.12834	0.10038	0.08014	0.07211	0.06835	0.06053	0.04497	0.04041	0.03409	0.02333	0.01206	0
Cumulative proportion	0.19434	0.33529	0.46364	0.56402	0.64416	0.71626	0.78461	0.84514	0.89011	0.93053	0.96461	0.98794	1	1
Eigenvalue	2.7208	1.97327	1.79683	1.40538	1.12195	1.00948	0.956834	0.847447	0.629608	0.565766	0.477214	0.326556	0.168866	9.91e-31
SL	-0.0101551	0.395251	-0.186814	0.139175	-0.433028	0.12905	-0.258832	0.43425	-0.0934819	0.357576	-0.258464	0.350526	0.0583125	3.66e-17
IL	0.189809	0.104928	0.245711	0.374164	-0.153237	0.239221	0.512001	0.2235	0.415755	-0.3405	0.112576	0.216981	0.106014	9.16e-17
PVT	-0.226747	-0.0520264	0.34303	0.500033	-0.200835	-0.0433184	0.00201625	-0.100747	0.125104	0.498265	0.049281	-0.509319	0.00755295	1.91e-16
LRT	-0.226766	0.0241875	0.328608	0.434664	0.024322	-0.0508814	-0.3055	-0.312335	-0.416252	-0.338738	-0.0195353	0.369005	0.180158	-8.41e-17
LVS	-0.0660466	-0.393569	0.281947	-0.0306111	0.223584	-0.329658	-0.276598	0.249579	0.48372	0.0602687	-0.396945	0.258639	0.0278053	5.69e-18
TVS	0.28503	0.202431	-0.122577	0.233376	0.234966	-0.519156	-0.191654	0.181084	0.0672842	0.109143	0.622169	0.0978683	0.0303912	-2.24e-16
FS	-0.0373255	-0.2727	0.404776	-0.214529	0.184893	0.162316	0.274693	0.360924	-0.43881	0.35772	0.255704	0.218162	0.120932	-8.71e-18
PS	-0.2693	0.113402	-0.183654	0.274455	0.303005	-0.294299	0.31368	0.441012	-0.307388	-0.218004	-0.326194	-0.249006	-0.154379	1.85e-16
PPS	0.109087	-0.0245606	0.0705679	-0.155327	-0.46165	-0.636937	0.434087	-0.257699	-0.132242	0.0948932	-0.151384	0.184143	0.0377078	5.14e-17
E4TL	0.33	-0.050239	0.367359	-0.136299	-0.344823	-0.068169	-0.291489	0.308093	-0.180847	-0.339407	0.024536	-0.326114	-0.237343	0.347018
U4TL	0.486747	-0.0392727	-0.0909616	0.253757	0.296467	0.108609	0.102936	-0.21791	-0.10468	0.250457	-0.294525	0.0831523	-0.0141561	0.602954
T4TL	0.567972	-0.0572332	0.101113	0.14715	0.0822663	0.0582311	-0.0544113	-0.0340723	-0.175228	0.046264	-0.23536	-0.0877435	-0.126537	-0.718349
IN	-0.0852021	-0.530427	-0.295964	0.27158	-0.21751	0.0704526	0.0130097	0.0110786	-0.0472333	0.0139339	0.187654	0.247873	-0.631182	-8e-17
BB	0.118059	-0.507027	-0.375442	0.149705	-0.207095	-0.00346359	-0.0575797	0.154382	-0.0992569	-0.113533	0.0198281	-0.179154	0.663578	1.25e-16
