# Supplementary material for: ﻿The taxonomy of Cyrtodactylusconsobrinus (Peters, 1871) (Squamata, Gekkonidae) and the description of a new species from the Thai-Malay Peninsula
Source: Zookeys. 2025 Jun 12;1241:105–37. doi: 10.3897/zookeys.1241.149552 (PMC12179647; doi:10.3897/zookeys.1241.149552)
Supplement: Supplementary material 5 — Additonal specimens examined [file zookeys-1241-105_article-149552__-s005.xlsx]

## Sheet: Sheet1
Supplementary Material 5. Additonal specimens examined.
Specimen	Lineage	Locality in Peninsular Malayisa	date	sex
LSUHC 06462	western	Pahang, Fraser's Hill, the Gap	2004-07-24	F
LSUHC 06625	western	Selangor, Genting highlands	2004-08-18	M
LSUHC 08123	eastern	Johor, Selai, Lubuk Tapah	2006-08-30	F
LSUHC 08227	eastern	Johor, Selai, Lubuk Merekek	2006-09-05	F
LSUHC 08228	eastern	Johor, Selai, Lubuk Merekek	2006-09-05	F
LSUHC 08286	northeastern	Terengganu, Base of G. Lawit Camp 23	2012-06-22	F
LSUHC 08287	northeastern	Terengganu, Base of G. Lawit Camp 24	2012-06-22	JUV
LSUHC 08902	southern	Johor, Gunung Panti FR, Bunker Trail	2008-06-02	F
LSUHC 08903	southern	Johor, Gunung Panti FR, Bunker Trail	2008-06-02	M
LSUHC 08923	southern	Johor, Gunung Panti FR, Bunker Trail	2008-06-04	M
LSUHC 08924	southern	Johor, Gunung Panti FR, Bunker Trail	2008-06-04	F
LSUHC 08925	southern	Johor, Gunung Panti FR, Bunker Trail	2008-06-04	F
LSUHC 09633	southern	Kedah, Sungai Sedim	2010-03-16	F
LSUHC 09835	northwestern	edah, Sungai Sedim	2010-09-02	F
LSUHC 09908	north-central	Terengganu, Hutan Lipur Lata Tembaka	9/5-6/10	F
LSUHC 10039	north-central	Terengganu, Hutan Lipur, Sekayu	2011-03-27	M
LSUHC 10040	north-central	Terengganu, Hutan Lipur, Sekayu	2011-03-27	M
LSUHC 10048	north-central	Terengganu, Hutan Lipur, Sekayu	2011-03-27	M
LSUHC 10050	western	Pahang, Cameron Highlands	2011-03-29	M
LSUHC 10202	southern	Johor, base of Gunung Berlumut	2011-09-08	F
LSUHC 10203	southern	Johor, base of Gunung Berlumut	2011-09-08	M
LSUHC 10204	southern	Johor, base of Gunung Berlumut	2011-09-08	m
LSUHC 10230	southern	Johor, base of Gunung Berlumut	2011-09-09	F
LSUHC 10245	southern	Johor, base of Gunung Berlumut	2011-09-10	F
LSUHC 10584	western	Johor, Gunung Ledang	2012-05-31	JUV
LSUHC 10879	north-central	Terengganu, Gunung Tebu: below 640m	2013-09-02	F
LSUHC 11096	northeastern	Kelantan, Gunung Stong, Kem Baha	2013-06-26	F
LSUHC 11136	northeastern	Kelantan, Gunung Stong, Kem Baha	2013-06-27	F
LSUHC 11137	northeastern	Kelantan, Gunung Stong, Kem Baha	2013-06-27	F
LSUHC 11152	northeastern	Kelantan, Hutan Lipur Jelawang	2013-06-27	F
LSUHC 11201	northeastern	Terengganu, Gunung Tebu, Punca Air	2013-07-01	F
LSUHC 11267	northwestern	Perak, Sungai Enam, Belum, Trail 2	2012-10-06	M
LSUHC 11268	northwestern	Perak, Sungai Enam, Belum, Trail 3	2012-10-06	M
LSUHC 11978	north-central	Terengganu, Sungai Bubu	2014-09-01	F
LSUHC 11979	north-central	Terengganu, Sungai Bubu	2014-09-01	F
LSUHC 12058	southern	Johor, Gunung Pulai	2011-10-13	F
LSUHC 12207	eastern	Pahang, Gunung Senyum Recreational Forest	2015-03-22	F
LSUHC 12357	eastern	Pahang, Gunung Senyum Recreational Forest	2015-08-16	F
LSUHC 12386	eastern	Pahang, Hutan Lipur Chemerong	2015-08-17	F
LSUHC 12387	eastern	Pahang, Hutan Lipur Chemerong	2015-08-17	F
LSUHC 14444	western	Pahang, Fraser's Hill, the Gap	no date	M
LSUHC 14445	western	Pahang, Fraser's Hill, the Gap	no date	F
LSUHC 14446	western	Pahang, Fraser's Hill, the Gap	no date	F
LSUHC 14447	western	Pahang, Fraser's Hill, the Gap	no date	M
LSUHC 14448	western	Pahang, Fraser's Hill, the Gap	no date	M
LSUHC 4019	western	Selangor, Kepong, FRIM	2001-08-20	F
LSUHC 4389	western	Selangor, Kepong, FRIM	2002-03-17	F
LSUHC 4820	western	Selangor, Kepong, FRIM	2002-07-28	F
LSUHC 4912	eastern	Pahang, Sungai Lembing Logging Camp	2002-08-01	F
LSUHC 4942	eastern	Pahang, Sungai Lembing Logging Camp	2002-08-01	F
LSUHC 5084	northwestern	Kedah, Ulu Muda/Gubir	2002-11-25	M
